# Supplementary material for: Radiomics Combined with Transcriptomics Improves Prediction of Breast Cancer Recurrence, Molecular Subtype and Grade
Source: Cancers (Basel). 2025 Sep 5;17(17):2912. doi: 10.3390/cancers17172912 (PMC12427701; doi:10.3390/cancers17172912)
Supplement: Supplementary file 1 [file cancers-17-02912-s001.zip]

Archive with 17 entries (17 files):
- .DS_Store
- Figure_S10.pdf
- Figure_S1_SER_Partial_tumor_vol_cu_mm.png
- Figure_S2_SER_Total_tumor_vol_cu_mm.png
- Figure_S3_tissueVol_T1.png
- Figure_S4_Volume_cu_mm_Tumor.png
- Figure_S5_SER_Partial_tissue_vol_cu_mm_T1.png
- Figure_S6_WashinRate_map_inverse_difference_is_homom_tumor.png
- Figure_S7_WashinRate_map_Homogeneity1_tumor.png
- Figure_S8_WashinRate_map_Homogeneity2_tumor.png
- Figure_S9_SER_Washout_tissue_vol_cu_mm_T1.png
- Table_S1.docx
- Table_S2.xlsx
- Table_S3.xlsx
- Table_S4.xlsx
- Table_S5.xlsx
- Table_S6.xlsx
