# Supplementary material for: Radiomics Combined with Transcriptomics Improves Prediction of Breast Cancer Recurrence, Molecular Subtype and Grade
Source: Cancers (Basel). 2025 Sep 5;17(17):2912. doi: 10.3390/cancers17172912 (PMC12427701; doi:10.3390/cancers17172912)
Supplement: Supplementary file 1 [file cancers-17-02912-s001.zip › Table_S2.xlsx]

## Sheet: Sheet1
	Supplementary Table S2
	Groupings of 529 algorithmicaly-derived features in Contrast-Enhanced MRI. Groupings are based on data type used for their extraction and the type of calculation applied (Adapted from Saha et al., 2018,PMID 29663411).
	Feature Names	Feature Group	Description/Comments Note: These descriptions are for the feature group rather than individual features)
	BreastVol	Breast and Fibroglandular Tissue Volume Features	Volume of the breast and associated dense connective glandular tissue (fibroglandular tissue). Fibroglandular tissue can make breast cancer detection more challenging.
	tissueVol_T1	Breast and Fibroglandular Tissue Volume Features	Volume of the breast and associated dense connective glandular tissue (fibroglandular tissue). Fibroglandular tissue can make breast cancer detection more challenging.
	breastDensity_T1	Breast and Fibroglandular Tissue Volume Features	Volume of the breast and associated dense connective glandular tissue (fibroglandular tissue). Fibroglandular tissue can make breast cancer detection more challenging.
	tissueVol_PostCon	Breast and Fibroglandular Tissue Volume Features	Volume of the breast and associated dense connective glandular tissue (fibroglandular tissue). Fibroglandular tissue can make breast cancer detection more challenging.
	breastDensity_PostCon	Breast and Fibroglandular Tissue Volume Features	Volume of the breast and associated dense connective glandular tissue (fibroglandular tissue). Fibroglandular tissue can make breast cancer detection more challenging.
	TumorMajorAxisLength	Tumor Size and Morphology	Features that have to do with tumor size and morphology
	Median_solidity_tumor	Tumor Size and Morphology	Features that have to do with tumor size and morphology
	Median_Elongation_tumor	Tumor Size and Morphology	Features that have to do with tumor size and morphology
	Median_Euler_No_tumor	Tumor Size and Morphology	Features that have to do with tumor size and morphology
	BEVR_tumor	Tumor Size and Morphology	Features that have to do with tumor size and morphology
	BEDR1_tumor	Tumor Size and Morphology	Features that have to do with tumor size and morphology
	BEDR2_tumor	Tumor Size and Morphology	Features that have to do with tumor size and morphology
	MF_tumor	Tumor Size and Morphology	Features that have to do with tumor size and morphology
	ASD_tumor	Tumor Size and Morphology	Features that have to do with tumor size and morphology
	Volume_cu_mm_tumor	Tumor Size and Morphology	Features that have to do with tumor size and morphology
	Ratio_Tissue_vol_enhancing_more_than_0percent_from_T1_to_Breast_Vol	Fibroglandular Tissue Enhancement	Contrast enhancement as measured in the background parenchymal region during MRI scans. Lesion visibility is influenced by level of enhancement.
	Ratio_Tissue_vol_enhancing_more_than_10percent_from_T1_to_Breast_Vol	Fibroglandular Tissue Enhancement	Contrast enhancement as measured in the background parenchymal region during MRI scans. Lesion visibility is influenced by level of enhancement.
	Ratio_Tissue_vol_enhancing_more_than_20percent_from_T1_to_Breast_Vol	Fibroglandular Tissue Enhancement	Contrast enhancement as measured in the background parenchymal region during MRI scans. Lesion visibility is influenced by level of enhancement.
	Ratio_Tissue_vol_enhancing_more_than_30percent_from_T1_to_Breast_Vol	Fibroglandular Tissue Enhancement	Contrast enhancement as measured in the background parenchymal region during MRI scans. Lesion visibility is influenced by level of enhancement.
	Ratio_Tissue_vol_enhancing_more_than_40percent_from_T1_to_Breast_Vol	Fibroglandular Tissue Enhancement	Contrast enhancement as measured in the background parenchymal region during MRI scans. Lesion visibility is influenced by level of enhancement.
	Ratio_Tissue_vol_enhancing_more_than_50percent_from_T1_to_Breast_Vol	Fibroglandular Tissue Enhancement	Contrast enhancement as measured in the background parenchymal region during MRI scans. Lesion visibility is influenced by level of enhancement.
	Ratio_Tissue_vol_enhancing_more_than_60percent_from_T1_to_Breast_Vol	Fibroglandular Tissue Enhancement	Contrast enhancement as measured in the background parenchymal region during MRI scans. Lesion visibility is influenced by level of enhancement.
	Ratio_Tissue_vol_enhancing_more_than_70percent_from_T1_to_Breast_Vol	Fibroglandular Tissue Enhancement	Contrast enhancement as measured in the background parenchymal region during MRI scans. Lesion visibility is influenced by level of enhancement.
	Ratio_Tissue_vol_enhancing_more_than_80percent_from_T1_to_Breast_Vol	Fibroglandular Tissue Enhancement	Contrast enhancement as measured in the background parenchymal region during MRI scans. Lesion visibility is influenced by level of enhancement.
	Ratio_Tissue_vol_enhancing_more_than_90percent_from_T1_to_Breast_Vol	Fibroglandular Tissue Enhancement	Contrast enhancement as measured in the background parenchymal region during MRI scans. Lesion visibility is influenced by level of enhancement.
	Ratio_Tissue_vol_enhancing_more_than_100percent_from_T1_to_Breast_Vol	Fibroglandular Tissue Enhancement	Contrast enhancement as measured in the background parenchymal region during MRI scans. Lesion visibility is influenced by level of enhancement.
	Ratio_Tissue_vol_enhancing_more_than_0percent_from_T1_to_Tissue_Vol	Fibroglandular Tissue Enhancement	Contrast enhancement as measured in the background parenchymal region during MRI scans. Lesion visibility is influenced by level of enhancement.
	Ratio_Tissue_vol_enhancing_more_than_10percent_from_T1_to_Tissue_Vol	Fibroglandular Tissue Enhancement	Contrast enhancement as measured in the background parenchymal region during MRI scans. Lesion visibility is influenced by level of enhancement.
	Ratio_Tissue_vol_enhancing_more_than_20percent_from_T1_to_Tissue_Vol	Fibroglandular Tissue Enhancement	Contrast enhancement as measured in the background parenchymal region during MRI scans. Lesion visibility is influenced by level of enhancement.
	Ratio_Tissue_vol_enhancing_more_than_30percent_from_T1_to_Tissue_Vol	Fibroglandular Tissue Enhancement	Contrast enhancement as measured in the background parenchymal region during MRI scans. Lesion visibility is influenced by level of enhancement.
	Ratio_Tissue_vol_enhancing_more_than_40percent_from_T1_to_Tissue_Vol	Fibroglandular Tissue Enhancement	Contrast enhancement as measured in the background parenchymal region during MRI scans. Lesion visibility is influenced by level of enhancement.
	Ratio_Tissue_vol_enhancing_more_than_50percent_from_T1_to_Tissue_Vol	Fibroglandular Tissue Enhancement	Contrast enhancement as measured in the background parenchymal region during MRI scans. Lesion visibility is influenced by level of enhancement.
	Ratio_Tissue_vol_enhancing_more_than_60percent_from_T1_to_Tissue_Vol	Fibroglandular Tissue Enhancement	Contrast enhancement as measured in the background parenchymal region during MRI scans. Lesion visibility is influenced by level of enhancement.
	Ratio_Tissue_vol_enhancing_more_than_70percent_from_T1_to_Tissue_Vol	Fibroglandular Tissue Enhancement	Contrast enhancement as measured in the background parenchymal region during MRI scans. Lesion visibility is influenced by level of enhancement.
	Ratio_Tissue_vol_enhancing_more_than_80percent_from_T1_to_Tissue_Vol	Fibroglandular Tissue Enhancement	Contrast enhancement as measured in the background parenchymal region during MRI scans. Lesion visibility is influenced by level of enhancement.
	Ratio_Tissue_vol_enhancing_more_than_90percent_from_T1_to_Tissue_Vol	Fibroglandular Tissue Enhancement	Contrast enhancement as measured in the background parenchymal region during MRI scans. Lesion visibility is influenced by level of enhancement.
	Ratio_Tissue_vol_enhancing_more_than_100percent_from_T1_to_Tissue_Vol	Fibroglandular Tissue Enhancement	Contrast enhancement as measured in the background parenchymal region during MRI scans. Lesion visibility is influenced by level of enhancement.
	Ratio_Tissue_vol_enhancing_more_than_0percent_from_PostCon_to_Breast_Vol	Fibroglandular Tissue Enhancement	Contrast enhancement as measured in the background parenchymal region during MRI scans. Lesion visibility is influenced by level of enhancement.
	Ratio_Tissue_vol_enhancing_more_than_10percent_from_PostCon_to_Breast_Vol	Fibroglandular Tissue Enhancement	Contrast enhancement as measured in the background parenchymal region during MRI scans. Lesion visibility is influenced by level of enhancement.
	Ratio_Tissue_vol_enhancing_more_than_20percent_from_PostCon_to_Breast_Vol	Fibroglandular Tissue Enhancement	Contrast enhancement as measured in the background parenchymal region during MRI scans. Lesion visibility is influenced by level of enhancement.
	Ratio_Tissue_vol_enhancing_more_than_30percent_from_PostCon_to_Breast_Vol	Fibroglandular Tissue Enhancement	Contrast enhancement as measured in the background parenchymal region during MRI scans. Lesion visibility is influenced by level of enhancement.
	Ratio_Tissue_vol_enhancing_more_than_40percent_from_PostCon_to_Breast_Vol	Fibroglandular Tissue Enhancement	Contrast enhancement as measured in the background parenchymal region during MRI scans. Lesion visibility is influenced by level of enhancement.
	Ratio_Tissue_vol_enhancing_more_than_50percent_from_PostCon_to_Breast_Vol	Fibroglandular Tissue Enhancement	Contrast enhancement as measured in the background parenchymal region during MRI scans. Lesion visibility is influenced by level of enhancement.
	Ratio_Tissue_vol_enhancing_more_than_60percent_from_PostCon_to_Breast_Vol	Fibroglandular Tissue Enhancement	Contrast enhancement as measured in the background parenchymal region during MRI scans. Lesion visibility is influenced by level of enhancement.
	Ratio_Tissue_vol_enhancing_more_than_70percent_from_PostCon_to_Breast_Vol	Fibroglandular Tissue Enhancement	Contrast enhancement as measured in the background parenchymal region during MRI scans. Lesion visibility is influenced by level of enhancement.
	Ratio_Tissue_vol_enhancing_more_than_80percent_from_PostCon_to_Breast_Vol	Fibroglandular Tissue Enhancement	Contrast enhancement as measured in the background parenchymal region during MRI scans. Lesion visibility is influenced by level of enhancement.
	Ratio_Tissue_vol_enhancing_more_than_90percent_from_PostCon_to_Breast_Vol	Fibroglandular Tissue Enhancement	Contrast enhancement as measured in the background parenchymal region during MRI scans. Lesion visibility is influenced by level of enhancement.
	Ratio_Tissue_vol_enhancing_more_than_100percent_from_PostCon_to_Breast_Vol	Fibroglandular Tissue Enhancement	Contrast enhancement as measured in the background parenchymal region during MRI scans. Lesion visibility is influenced by level of enhancement.
	Ratio_Tissue_vol_enhancing_more_than_0percent_from_PostCon_to_Tissue_Vol	Fibroglandular Tissue Enhancement	Contrast enhancement as measured in the background parenchymal region during MRI scans. Lesion visibility is influenced by level of enhancement.
	Ratio_Tissue_vol_enhancing_more_than_10percent_from_PostCon_to_Tissue_Vol	Fibroglandular Tissue Enhancement	Contrast enhancement as measured in the background parenchymal region during MRI scans. Lesion visibility is influenced by level of enhancement.
	Ratio_Tissue_vol_enhancing_more_than_20percent_from_PostCon_to_Tissue_Vol	Fibroglandular Tissue Enhancement	Contrast enhancement as measured in the background parenchymal region during MRI scans. Lesion visibility is influenced by level of enhancement.
	Ratio_Tissue_vol_enhancing_more_than_30percent_from_PostCon_to_Tissue_Vol	Fibroglandular Tissue Enhancement	Contrast enhancement as measured in the background parenchymal region during MRI scans. Lesion visibility is influenced by level of enhancement.
	Ratio_Tissue_vol_enhancing_more_than_40percent_from_PostCon_to_Tissue_Vol	Fibroglandular Tissue Enhancement	Contrast enhancement as measured in the background parenchymal region during MRI scans. Lesion visibility is influenced by level of enhancement.
	Ratio_Tissue_vol_enhancing_more_than_50percent_from_PostCon_to_Tissue_Vol	Fibroglandular Tissue Enhancement	Contrast enhancement as measured in the background parenchymal region during MRI scans. Lesion visibility is influenced by level of enhancement.
	Ratio_Tissue_vol_enhancing_more_than_60percent_from_PostCon_to_Tissue_Vol	Fibroglandular Tissue Enhancement	Contrast enhancement as measured in the background parenchymal region during MRI scans. Lesion visibility is influenced by level of enhancement.
	Ratio_Tissue_vol_enhancing_more_than_70percent_from_PostCon_to_Tissue_Vol	Fibroglandular Tissue Enhancement	Contrast enhancement as measured in the background parenchymal region during MRI scans. Lesion visibility is influenced by level of enhancement.
	Ratio_Tissue_vol_enhancing_more_than_80percent_from_PostCon_to_Tissue_Vol	Fibroglandular Tissue Enhancement	Contrast enhancement as measured in the background parenchymal region during MRI scans. Lesion visibility is influenced by level of enhancement.
	Ratio_Tissue_vol_enhancing_more_than_90percent_from_PostCon_to_Tissue_Vol	Fibroglandular Tissue Enhancement	Contrast enhancement as measured in the background parenchymal region during MRI scans. Lesion visibility is influenced by level of enhancement.
	Ratio_Tissue_vol_enhancing_more_than_100percent_from_PostCon_to_Tissue_Vol	Fibroglandular Tissue Enhancement	Contrast enhancement as measured in the background parenchymal region during MRI scans. Lesion visibility is influenced by level of enhancement.
	Grouping_based_mean_of_peak_enhancement_slope_3D_tissue_T1_Group_1	Fibroglandular Tissue Enhancement	Contrast enhancement as measured in the background parenchymal region during MRI scans. Lesion visibility is influenced by level of enhancement.
	Grouping_based_mean_of_peak_enhancement_slope_3D_tissue_T1_Group_2	Fibroglandular Tissue Enhancement	Contrast enhancement as measured in the background parenchymal region during MRI scans. Lesion visibility is influenced by level of enhancement.
	Grouping_based_mean_of_peak_enhancement_slope_3D_tissue_T1_Group_3	Fibroglandular Tissue Enhancement	Contrast enhancement as measured in the background parenchymal region during MRI scans. Lesion visibility is influenced by level of enhancement.
	Grouping_based_mean_of_washin_slope_3D_tissue_T1_Group_1	Fibroglandular Tissue Enhancement	Contrast enhancement as measured in the background parenchymal region during MRI scans. Lesion visibility is influenced by level of enhancement.
	Grouping_based_mean_of_washin_slope_3D_tissue_T1_Group_2	Fibroglandular Tissue Enhancement	Contrast enhancement as measured in the background parenchymal region during MRI scans. Lesion visibility is influenced by level of enhancement.
	Grouping_based_mean_of_washin_slope_3D_tissue_T1_Group_3	Fibroglandular Tissue Enhancement	Contrast enhancement as measured in the background parenchymal region during MRI scans. Lesion visibility is influenced by level of enhancement.
	Grouping_based_mean_of_washout_slope_3D_tissue_T1_Group_1	Fibroglandular Tissue Enhancement	Contrast enhancement as measured in the background parenchymal region during MRI scans. Lesion visibility is influenced by level of enhancement.
	Grouping_based_mean_of_washout_slope_3D_tissue_T1_Group_2	Fibroglandular Tissue Enhancement	Contrast enhancement as measured in the background parenchymal region during MRI scans. Lesion visibility is influenced by level of enhancement.
	Grouping_based_proportion_of_voxels_3D_tissue_T1_Group_1	Fibroglandular Tissue Enhancement	Contrast enhancement as measured in the background parenchymal region during MRI scans. Lesion visibility is influenced by level of enhancement.
	Grouping_based_proportion_of_voxels_3D_tissue_T1_Group_2	Fibroglandular Tissue Enhancement	Contrast enhancement as measured in the background parenchymal region during MRI scans. Lesion visibility is influenced by level of enhancement.
	Grouping_based_proportion_of_voxels_3D_tissue_T1_Group_3	Fibroglandular Tissue Enhancement	Contrast enhancement as measured in the background parenchymal region during MRI scans. Lesion visibility is influenced by level of enhancement.
	Grouping_based_mean_of_peak_enhancement_slope_3D_tissue_PostCon_Group_1	Fibroglandular Tissue Enhancement	Contrast enhancement as measured in the background parenchymal region during MRI scans. Lesion visibility is influenced by level of enhancement.
	Grouping_based_mean_of_peak_enhancement_slope_3D_tissue_PostCon_Group_2	Fibroglandular Tissue Enhancement	Contrast enhancement as measured in the background parenchymal region during MRI scans. Lesion visibility is influenced by level of enhancement.
	Grouping_based_mean_of_peak_enhancement_slope_3D_tissue_PostCon_Group_3	Fibroglandular Tissue Enhancement	Contrast enhancement as measured in the background parenchymal region during MRI scans. Lesion visibility is influenced by level of enhancement.
	Grouping_based_mean_of_washin_slope_3D_tissue_PostCon_Group_1	Fibroglandular Tissue Enhancement	Contrast enhancement as measured in the background parenchymal region during MRI scans. Lesion visibility is influenced by level of enhancement.
	Grouping_based_mean_of_washin_slope_3D_tissue_PostCon_Group_2	Fibroglandular Tissue Enhancement	Contrast enhancement as measured in the background parenchymal region during MRI scans. Lesion visibility is influenced by level of enhancement.
	Grouping_based_mean_of_washin_slope_3D_tissue_PostCon_Group_3	Fibroglandular Tissue Enhancement	Contrast enhancement as measured in the background parenchymal region during MRI scans. Lesion visibility is influenced by level of enhancement.
	Grouping_based_mean_of_washout_slope_3D_tissue_PostCon_Group_1	Fibroglandular Tissue Enhancement	Contrast enhancement as measured in the background parenchymal region during MRI scans. Lesion visibility is influenced by level of enhancement.
	Grouping_based_mean_of_washout_slope_3D_tissue_PostCon_Group_2	Fibroglandular Tissue Enhancement	Contrast enhancement as measured in the background parenchymal region during MRI scans. Lesion visibility is influenced by level of enhancement.
	Grouping_based_proportion_of_voxels_3D_tissue_PostCon_Group_1	Fibroglandular Tissue Enhancement	Contrast enhancement as measured in the background parenchymal region during MRI scans. Lesion visibility is influenced by level of enhancement.
	Grouping_based_proportion_of_voxels_3D_tissue_PostCon_Group_2	Fibroglandular Tissue Enhancement	Contrast enhancement as measured in the background parenchymal region during MRI scans. Lesion visibility is influenced by level of enhancement.
	Grouping_based_proportion_of_voxels_3D_tissue_PostCon_Group_3	Fibroglandular Tissue Enhancement	Contrast enhancement as measured in the background parenchymal region during MRI scans. Lesion visibility is influenced by level of enhancement.
	SER_Total_tissue_vol_cu_mm_T1	Fibroglandular Tissue Enhancement	Contrast enhancement as measured in the background parenchymal region during MRI scans. Lesion visibility is influenced by level of enhancement.
	SER_Partial_tissue_vol_cu_mm_T1	Fibroglandular Tissue Enhancement	Contrast enhancement as measured in the background parenchymal region during MRI scans. Lesion visibility is influenced by level of enhancement.
	SER_Washout_tissue_vol_cu_mm_T1	Fibroglandular Tissue Enhancement	Contrast enhancement as measured in the background parenchymal region during MRI scans. Lesion visibility is influenced by level of enhancement.
	Peak_SER_tissue_T1	Fibroglandular Tissue Enhancement	Contrast enhancement as measured in the background parenchymal region during MRI scans. Lesion visibility is influenced by level of enhancement.
	Peak_PE_tissue_T1	Fibroglandular Tissue Enhancement	Contrast enhancement as measured in the background parenchymal region during MRI scans. Lesion visibility is influenced by level of enhancement.
	SER_map_mean_tissue_T1	Fibroglandular Tissue Enhancement	Contrast enhancement as measured in the background parenchymal region during MRI scans. Lesion visibility is influenced by level of enhancement.
	PE_map_mean_tissue_T1	Fibroglandular Tissue Enhancement	Contrast enhancement as measured in the background parenchymal region during MRI scans. Lesion visibility is influenced by level of enhancement.
	WashinRate_map_mean_tissue_T1	Fibroglandular Tissue Enhancement	Contrast enhancement as measured in the background parenchymal region during MRI scans. Lesion visibility is influenced by level of enhancement.
	SER_Total_tissue_vol_cu_mm_PostCon	Fibroglandular Tissue Enhancement	Contrast enhancement as measured in the background parenchymal region during MRI scans. Lesion visibility is influenced by level of enhancement.
	SER_Partial_tissue_vol_cu_mm_PostCon	Fibroglandular Tissue Enhancement	Contrast enhancement as measured in the background parenchymal region during MRI scans. Lesion visibility is influenced by level of enhancement.
	SER_Washout_tissue_vol_cu_mm_PostCon	Fibroglandular Tissue Enhancement	Contrast enhancement as measured in the background parenchymal region during MRI scans. Lesion visibility is influenced by level of enhancement.
	Peak_SER_tissue_PostCon	Fibroglandular Tissue Enhancement	Contrast enhancement as measured in the background parenchymal region during MRI scans. Lesion visibility is influenced by level of enhancement.
	Peak_PE_tissue_PostCon	Fibroglandular Tissue Enhancement	Contrast enhancement as measured in the background parenchymal region during MRI scans. Lesion visibility is influenced by level of enhancement.
	SER_map_mean_tissue_PostCon	Fibroglandular Tissue Enhancement	Contrast enhancement as measured in the background parenchymal region during MRI scans. Lesion visibility is influenced by level of enhancement.
	PE_map_mean_tissue_PostCon	Fibroglandular Tissue Enhancement	Contrast enhancement as measured in the background parenchymal region during MRI scans. Lesion visibility is influenced by level of enhancement.
	WashinRate_map_mean_tissue_PostCon	Fibroglandular Tissue Enhancement	Contrast enhancement as measured in the background parenchymal region during MRI scans. Lesion visibility is influenced by level of enhancement.
	Grouping_based_mean_of_peak_enhancement_slope_3D_tumor_Group_1	Tumor Enhancement	These features have to do with enhancement. Tumor enhancement features on post-contrast MRIs are useful prognostically.
	Grouping_based_mean_of_peak_enhancement_slope_3D_tumor_Group_2	Tumor Enhancement	These features have to do with enhancement. Tumor enhancement features on post-contrast MRIs are useful prognostically.
	Grouping_based_mean_of_peak_enhancement_slope_3D_tumor_Group_3	Tumor Enhancement	These features have to do with enhancement. Tumor enhancement features on post-contrast MRIs are useful prognostically.
	Grouping_based_mean_of_washin_slope_3D_tumor_Group_1	Tumor Enhancement	These features have to do with enhancement. Tumor enhancement features on post-contrast MRIs are useful prognostically.
	Grouping_based_mean_of_washin_slope_3D_tumor_Group_2	Tumor Enhancement	These features have to do with enhancement. Tumor enhancement features on post-contrast MRIs are useful prognostically.
	Grouping_based_mean_of_washin_slope_3D_tumor_Group_3	Tumor Enhancement	These features have to do with enhancement. Tumor enhancement features on post-contrast MRIs are useful prognostically.
	Grouping_based_mean_of_washout_slope_3D_tumor_Group_1	Tumor Enhancement	These features have to do with enhancement. Tumor enhancement features on post-contrast MRIs are useful prognostically.
	Grouping_based_mean_of_washout_slope_3D_tumor_Group_2	Tumor Enhancement	These features have to do with enhancement. Tumor enhancement features on post-contrast MRIs are useful prognostically.
	Grouping_based_proportion_of_tumor_voxels_3D_tumor_Group_1	Tumor Enhancement	These features have to do with enhancement. Tumor enhancement features on post-contrast MRIs are useful prognostically.
	Grouping_based_proportion_of_tumor_voxels_3D_tumor_Group_2	Tumor Enhancement	These features have to do with enhancement. Tumor enhancement features on post-contrast MRIs are useful prognostically.
	Grouping_based_proportion_of_tumor_voxels_3D_tumor_Group_3	Tumor Enhancement	These features have to do with enhancement. Tumor enhancement features on post-contrast MRIs are useful prognostically.
	Grouping_based_mean_of_peak_enhancement_slope_2D_tumorSlice_Group_1	Tumor Enhancement	These features have to do with enhancement. Tumor enhancement features on post-contrast MRIs are useful prognostically.
	Grouping_based_mean_of_peak_enhancement_slope_2D_tumorSlice_Group_2	Tumor Enhancement	These features have to do with enhancement. Tumor enhancement features on post-contrast MRIs are useful prognostically.
	Grouping_based_mean_of_peak_enhancement_slope_2D_tumorSlice_Group_3	Tumor Enhancement	These features have to do with enhancement. Tumor enhancement features on post-contrast MRIs are useful prognostically.
	Grouping_based_mean_of_washin_slope_2D_tumorSlice_Group_1	Tumor Enhancement	These features have to do with enhancement. Tumor enhancement features on post-contrast MRIs are useful prognostically.
	Grouping_based_mean_of_washin_slope_2D_tumorSlice_Group_2	Tumor Enhancement	These features have to do with enhancement. Tumor enhancement features on post-contrast MRIs are useful prognostically.
	Grouping_based_mean_of_washin_slope_2D_tumorSlice_Group_3	Tumor Enhancement	These features have to do with enhancement. Tumor enhancement features on post-contrast MRIs are useful prognostically.
	Grouping_based_mean_of_washout_slope_2D_tumorSlice_Group_1	Tumor Enhancement	These features have to do with enhancement. Tumor enhancement features on post-contrast MRIs are useful prognostically.
	Grouping_based_mean_of_washout_slope_2D_tumorSlice_Group_2	Tumor Enhancement	These features have to do with enhancement. Tumor enhancement features on post-contrast MRIs are useful prognostically.
	Grouping_based_proportion_of_tumor_voxels_2D_tumorSlice_Group_1	Tumor Enhancement	These features have to do with enhancement. Tumor enhancement features on post-contrast MRIs are useful prognostically.
	Grouping_based_proportion_of_tumor_voxels_2D_tumorSlice_Group_2	Tumor Enhancement	These features have to do with enhancement. Tumor enhancement features on post-contrast MRIs are useful prognostically.
	Grouping_based_proportion_of_tumor_voxels_2D_tumorSlice_Group_3	Tumor Enhancement	These features have to do with enhancement. Tumor enhancement features on post-contrast MRIs are useful prognostically.
	SER_Total_tumor_vol_cu_mm	Tumor Enhancement	These features have to do with enhancement. Tumor enhancement features on post-contrast MRIs are useful prognostically.
	SER_Partial_tumor_vol_cu_mm	Tumor Enhancement	These features have to do with enhancement. Tumor enhancement features on post-contrast MRIs are useful prognostically.
	SER_Washout_tumor_vol_cu_mm	Tumor Enhancement	These features have to do with enhancement. Tumor enhancement features on post-contrast MRIs are useful prognostically.
	Peak_SER_tumor	Tumor Enhancement	These features have to do with enhancement. Tumor enhancement features on post-contrast MRIs are useful prognostically.
	Peak_PE_tumor	Tumor Enhancement	These features have to do with enhancement. Tumor enhancement features on post-contrast MRIs are useful prognostically.
	SER_map_mean_tumor	Tumor Enhancement	These features have to do with enhancement. Tumor enhancement features on post-contrast MRIs are useful prognostically.
	PE_map_mean_tumor	Tumor Enhancement	These features have to do with enhancement. Tumor enhancement features on post-contrast MRIs are useful prognostically.
	WashinRate_map_mean_tumor	Tumor Enhancement	These features have to do with enhancement. Tumor enhancement features on post-contrast MRIs are useful prognostically.
	F1_T1(T11=0.05,T12=0.5)	Combining Tumor and Fibroglandular Tissue Enhancement	These are parameters that capture co-occurrence, spatial relationships, and interactions between tumor and fibroglandular tissue
	F1_T1(T11=0.05,T12=0.1)	Combining Tumor and Fibroglandular Tissue Enhancement	These are parameters that capture co-occurrence, spatial relationships, and interactions between tumor and fibroglandular tissue
	F1_T1(T11=0.02,T12=0.5)	Combining Tumor and Fibroglandular Tissue Enhancement	These are parameters that capture co-occurrence, spatial relationships, and interactions between tumor and fibroglandular tissue
	F1_T1(T11=0.02,T12=0.8)	Combining Tumor and Fibroglandular Tissue Enhancement	These are parameters that capture co-occurrence, spatial relationships, and interactions between tumor and fibroglandular tissue
	F1_T1(T11=0.05,T12=0.8)	Combining Tumor and Fibroglandular Tissue Enhancement	These are parameters that capture co-occurrence, spatial relationships, and interactions between tumor and fibroglandular tissue
	F1_T1(T11=0.1,T12=0.5)	Combining Tumor and Fibroglandular Tissue Enhancement	These are parameters that capture co-occurrence, spatial relationships, and interactions between tumor and fibroglandular tissue
	F1_T1(T11=0.1,T12=0.8)	Combining Tumor and Fibroglandular Tissue Enhancement	These are parameters that capture co-occurrence, spatial relationships, and interactions between tumor and fibroglandular tissue
	F1_T1(T11=0.2,T12=0.5)	Combining Tumor and Fibroglandular Tissue Enhancement	These are parameters that capture co-occurrence, spatial relationships, and interactions between tumor and fibroglandular tissue
	F1_T1(T11=0.2,T12=0.8)	Combining Tumor and Fibroglandular Tissue Enhancement	These are parameters that capture co-occurrence, spatial relationships, and interactions between tumor and fibroglandular tissue
	F1_PostCon(T11=0.05,T12=0.5)	Combining Tumor and Fibroglandular Tissue Enhancement	These are parameters that capture co-occurrence, spatial relationships, and interactions between tumor and fibroglandular tissue
	F1_PostCon(T11=0.05,T12=0.1)	Combining Tumor and Fibroglandular Tissue Enhancement	These are parameters that capture co-occurrence, spatial relationships, and interactions between tumor and fibroglandular tissue
	F1_PostCon(T11=0.02,T12=0.5)	Combining Tumor and Fibroglandular Tissue Enhancement	These are parameters that capture co-occurrence, spatial relationships, and interactions between tumor and fibroglandular tissue
	F1_PostCon(T11=0.02,T12=0.8)	Combining Tumor and Fibroglandular Tissue Enhancement	These are parameters that capture co-occurrence, spatial relationships, and interactions between tumor and fibroglandular tissue
	F1_PostCon(T11=0.05,T12=0.8)	Combining Tumor and Fibroglandular Tissue Enhancement	These are parameters that capture co-occurrence, spatial relationships, and interactions between tumor and fibroglandular tissue
	F1_PostCon(T11=0.1,T12=0.5)	Combining Tumor and Fibroglandular Tissue Enhancement	These are parameters that capture co-occurrence, spatial relationships, and interactions between tumor and fibroglandular tissue
	F1_PostCon(T11=0.1,T12=0.8)	Combining Tumor and Fibroglandular Tissue Enhancement	These are parameters that capture co-occurrence, spatial relationships, and interactions between tumor and fibroglandular tissue
	F1_PostCon(T11=0.2,T12=0.5)	Combining Tumor and Fibroglandular Tissue Enhancement	These are parameters that capture co-occurrence, spatial relationships, and interactions between tumor and fibroglandular tissue
	F1_PostCon(T11=0.2,T12=0.8)	Combining Tumor and Fibroglandular Tissue Enhancement	These are parameters that capture co-occurrence, spatial relationships, and interactions between tumor and fibroglandular tissue
	Autocorrelation_tissue_T1	Fibroglandular Tissue Enhancement Texture	Several of these are computed, using one Fibroglandular Tissue mask at a time. A Fibroglandular Tissue mask involves considering the Fibroglandular Tissue while removing a tumor-masking voxel (a three-dimensional representation of a pixel).
	Contrast_tissue_T1	Fibroglandular Tissue Enhancement Texture	Several of these are computed, using one Fibroglandular Tissue mask at a time. A Fibroglandular Tissue mask involves considering the Fibroglandular Tissue while removing a tumor-masking voxel (a three-dimensional representation of a pixel).
	Correlation1_tissue_T1	Fibroglandular Tissue Enhancement Texture	Several of these are computed, using one Fibroglandular Tissue mask at a time. A Fibroglandular Tissue mask involves considering the Fibroglandular Tissue while removing a tumor-masking voxel (a three-dimensional representation of a pixel).
	Correlation2_tissue_T1	Fibroglandular Tissue Enhancement Texture	Several of these are computed, using one Fibroglandular Tissue mask at a time. A Fibroglandular Tissue mask involves considering the Fibroglandular Tissue while removing a tumor-masking voxel (a three-dimensional representation of a pixel).
	Cluster_Prominence_tissue_T1	Fibroglandular Tissue Enhancement Texture	Several of these are computed, using one Fibroglandular Tissue mask at a time. A Fibroglandular Tissue mask involves considering the Fibroglandular Tissue while removing a tumor-masking voxel (a three-dimensional representation of a pixel).
	Cluster_Shade_tissue_T1	Fibroglandular Tissue Enhancement Texture	Several of these are computed, using one Fibroglandular Tissue mask at a time. A Fibroglandular Tissue mask involves considering the Fibroglandular Tissue while removing a tumor-masking voxel (a three-dimensional representation of a pixel).
	Dissimilarity_tissue_T1	Fibroglandular Tissue Enhancement Texture	Several of these are computed, using one Fibroglandular Tissue mask at a time. A Fibroglandular Tissue mask involves considering the Fibroglandular Tissue while removing a tumor-masking voxel (a three-dimensional representation of a pixel).
	Energy_tissue_T1	Fibroglandular Tissue Enhancement Texture	Several of these are computed, using one Fibroglandular Tissue mask at a time. A Fibroglandular Tissue mask involves considering the Fibroglandular Tissue while removing a tumor-masking voxel (a three-dimensional representation of a pixel).
	Entropy_tissue_T1	Fibroglandular Tissue Enhancement Texture	Several of these are computed, using one Fibroglandular Tissue mask at a time. A Fibroglandular Tissue mask involves considering the Fibroglandular Tissue while removing a tumor-masking voxel (a three-dimensional representation of a pixel).
	Homogeneity1_tissue_T1	Fibroglandular Tissue Enhancement Texture	Several of these are computed, using one Fibroglandular Tissue mask at a time. A Fibroglandular Tissue mask involves considering the Fibroglandular Tissue while removing a tumor-masking voxel (a three-dimensional representation of a pixel).
	Homogeneity2_tissue_T1	Fibroglandular Tissue Enhancement Texture	Several of these are computed, using one Fibroglandular Tissue mask at a time. A Fibroglandular Tissue mask involves considering the Fibroglandular Tissue while removing a tumor-masking voxel (a three-dimensional representation of a pixel).
	Max_Probability_tissue_T1	Fibroglandular Tissue Enhancement Texture	Several of these are computed, using one Fibroglandular Tissue mask at a time. A Fibroglandular Tissue mask involves considering the Fibroglandular Tissue while removing a tumor-masking voxel (a three-dimensional representation of a pixel).
	Sum_of_Squares_variance_tissue_T1	Fibroglandular Tissue Enhancement Texture	Several of these are computed, using one Fibroglandular Tissue mask at a time. A Fibroglandular Tissue mask involves considering the Fibroglandular Tissue while removing a tumor-masking voxel (a three-dimensional representation of a pixel).
	sum_average_tissue_T1	Fibroglandular Tissue Enhancement Texture	Several of these are computed, using one Fibroglandular Tissue mask at a time. A Fibroglandular Tissue mask involves considering the Fibroglandular Tissue while removing a tumor-masking voxel (a three-dimensional representation of a pixel).
	sum_variance__tissue_T1	Fibroglandular Tissue Enhancement Texture	Several of these are computed, using one Fibroglandular Tissue mask at a time. A Fibroglandular Tissue mask involves considering the Fibroglandular Tissue while removing a tumor-masking voxel (a three-dimensional representation of a pixel).
	sum_entropy_tissue_T1	Fibroglandular Tissue Enhancement Texture	Several of these are computed, using one Fibroglandular Tissue mask at a time. A Fibroglandular Tissue mask involves considering the Fibroglandular Tissue while removing a tumor-masking voxel (a three-dimensional representation of a pixel).
	difference_entropy_tissue_T1	Fibroglandular Tissue Enhancement Texture	Several of these are computed, using one Fibroglandular Tissue mask at a time. A Fibroglandular Tissue mask involves considering the Fibroglandular Tissue while removing a tumor-masking voxel (a three-dimensional representation of a pixel).
	information_measure_correlation1_tissue_T1	Fibroglandular Tissue Enhancement Texture	Several of these are computed, using one Fibroglandular Tissue mask at a time. A Fibroglandular Tissue mask involves considering the Fibroglandular Tissue while removing a tumor-masking voxel (a three-dimensional representation of a pixel).
	information_measure_correlation2_tissue_T1	Fibroglandular Tissue Enhancement Texture	Several of these are computed, using one Fibroglandular Tissue mask at a time. A Fibroglandular Tissue mask involves considering the Fibroglandular Tissue while removing a tumor-masking voxel (a three-dimensional representation of a pixel).
	inverse_difference_is_homom_tissue_T1	Fibroglandular Tissue Enhancement Texture	Several of these are computed, using one Fibroglandular Tissue mask at a time. A Fibroglandular Tissue mask involves considering the Fibroglandular Tissue while removing a tumor-masking voxel (a three-dimensional representation of a pixel).
	inverse_difference_normalized_tissue_T1	Fibroglandular Tissue Enhancement Texture	Several of these are computed, using one Fibroglandular Tissue mask at a time. A Fibroglandular Tissue mask involves considering the Fibroglandular Tissue while removing a tumor-masking voxel (a three-dimensional representation of a pixel).
	inverse_difference_moment_normalized_tissue_T1	Fibroglandular Tissue Enhancement Texture	Several of these are computed, using one Fibroglandular Tissue mask at a time. A Fibroglandular Tissue mask involves considering the Fibroglandular Tissue while removing a tumor-masking voxel (a three-dimensional representation of a pixel).
	Autocorrelation_tissue_PostCon	Fibroglandular Tissue Enhancement Texture	Several of these are computed, using one Fibroglandular Tissue mask at a time. A Fibroglandular Tissue mask involves considering the Fibroglandular Tissue while removing a tumor-masking voxel (a three-dimensional representation of a pixel).
	Contrast_tissue_PostCon	Fibroglandular Tissue Enhancement Texture	Several of these are computed, using one Fibroglandular Tissue mask at a time. A Fibroglandular Tissue mask involves considering the Fibroglandular Tissue while removing a tumor-masking voxel (a three-dimensional representation of a pixel).
	Correlation1_tissue_PostCon	Fibroglandular Tissue Enhancement Texture	Several of these are computed, using one Fibroglandular Tissue mask at a time. A Fibroglandular Tissue mask involves considering the Fibroglandular Tissue while removing a tumor-masking voxel (a three-dimensional representation of a pixel).
	Correlation2_tissue_PostCon	Fibroglandular Tissue Enhancement Texture	Several of these are computed, using one Fibroglandular Tissue mask at a time. A Fibroglandular Tissue mask involves considering the Fibroglandular Tissue while removing a tumor-masking voxel (a three-dimensional representation of a pixel).
	Cluster_Prominence_tissue_PostCon	Fibroglandular Tissue Enhancement Texture	Several of these are computed, using one Fibroglandular Tissue mask at a time. A Fibroglandular Tissue mask involves considering the Fibroglandular Tissue while removing a tumor-masking voxel (a three-dimensional representation of a pixel).
	Cluster_Shade_tissue_PostCon	Fibroglandular Tissue Enhancement Texture	Several of these are computed, using one Fibroglandular Tissue mask at a time. A Fibroglandular Tissue mask involves considering the Fibroglandular Tissue while removing a tumor-masking voxel (a three-dimensional representation of a pixel).
	Dissimilarity_tissue_PostCon	Fibroglandular Tissue Enhancement Texture	Several of these are computed, using one Fibroglandular Tissue mask at a time. A Fibroglandular Tissue mask involves considering the Fibroglandular Tissue while removing a tumor-masking voxel (a three-dimensional representation of a pixel).
	Energy_tissue_PostCon	Fibroglandular Tissue Enhancement Texture	Several of these are computed, using one Fibroglandular Tissue mask at a time. A Fibroglandular Tissue mask involves considering the Fibroglandular Tissue while removing a tumor-masking voxel (a three-dimensional representation of a pixel).
	Entropy_tissue_PostCon	Fibroglandular Tissue Enhancement Texture	Several of these are computed, using one Fibroglandular Tissue mask at a time. A Fibroglandular Tissue mask involves considering the Fibroglandular Tissue while removing a tumor-masking voxel (a three-dimensional representation of a pixel).
	Homogeneity1_tissue_PostCon	Fibroglandular Tissue Enhancement Texture	Several of these are computed, using one Fibroglandular Tissue mask at a time. A Fibroglandular Tissue mask involves considering the Fibroglandular Tissue while removing a tumor-masking voxel (a three-dimensional representation of a pixel).
	Homogeneity2_tissue_PostCon	Fibroglandular Tissue Enhancement Texture	Several of these are computed, using one Fibroglandular Tissue mask at a time. A Fibroglandular Tissue mask involves considering the Fibroglandular Tissue while removing a tumor-masking voxel (a three-dimensional representation of a pixel).
	Max_Probability_tissue_PostCon	Fibroglandular Tissue Enhancement Texture	Several of these are computed, using one Fibroglandular Tissue mask at a time. A Fibroglandular Tissue mask involves considering the Fibroglandular Tissue while removing a tumor-masking voxel (a three-dimensional representation of a pixel).
	Sum_of_Squares_variance_tissue_PostCon	Fibroglandular Tissue Enhancement Texture	Several of these are computed, using one Fibroglandular Tissue mask at a time. A Fibroglandular Tissue mask involves considering the Fibroglandular Tissue while removing a tumor-masking voxel (a three-dimensional representation of a pixel).
	sum_average_tissue_PostCon	Fibroglandular Tissue Enhancement Texture	Several of these are computed, using one Fibroglandular Tissue mask at a time. A Fibroglandular Tissue mask involves considering the Fibroglandular Tissue while removing a tumor-masking voxel (a three-dimensional representation of a pixel).
	sum_variance__tissue_PostCon	Fibroglandular Tissue Enhancement Texture	Several of these are computed, using one Fibroglandular Tissue mask at a time. A Fibroglandular Tissue mask involves considering the Fibroglandular Tissue while removing a tumor-masking voxel (a three-dimensional representation of a pixel).
	sum_entropy_tissue_PostCon	Fibroglandular Tissue Enhancement Texture	Several of these are computed, using one Fibroglandular Tissue mask at a time. A Fibroglandular Tissue mask involves considering the Fibroglandular Tissue while removing a tumor-masking voxel (a three-dimensional representation of a pixel).
	difference_entropy_tissue_PostCon	Fibroglandular Tissue Enhancement Texture	Several of these are computed, using one Fibroglandular Tissue mask at a time. A Fibroglandular Tissue mask involves considering the Fibroglandular Tissue while removing a tumor-masking voxel (a three-dimensional representation of a pixel).
	information_measure_correlation1_tissue_PostCon	Fibroglandular Tissue Enhancement Texture	Several of these are computed, using one Fibroglandular Tissue mask at a time. A Fibroglandular Tissue mask involves considering the Fibroglandular Tissue while removing a tumor-masking voxel (a three-dimensional representation of a pixel).
	information_measure_correlation2_tissue_PostCon	Fibroglandular Tissue Enhancement Texture	Several of these are computed, using one Fibroglandular Tissue mask at a time. A Fibroglandular Tissue mask involves considering the Fibroglandular Tissue while removing a tumor-masking voxel (a three-dimensional representation of a pixel).
	inverse_difference_is_homom_tissue_PostCon	Fibroglandular Tissue Enhancement Texture	Several of these are computed, using one Fibroglandular Tissue mask at a time. A Fibroglandular Tissue mask involves considering the Fibroglandular Tissue while removing a tumor-masking voxel (a three-dimensional representation of a pixel).
	inverse_difference_normalized_tissue_PostCon	Fibroglandular Tissue Enhancement Texture	Several of these are computed, using one Fibroglandular Tissue mask at a time. A Fibroglandular Tissue mask involves considering the Fibroglandular Tissue while removing a tumor-masking voxel (a three-dimensional representation of a pixel).
	inverse_difference_moment_normalized_tissue_PostCon	Fibroglandular Tissue Enhancement Texture	Several of these are computed, using one Fibroglandular Tissue mask at a time. A Fibroglandular Tissue mask involves considering the Fibroglandular Tissue while removing a tumor-masking voxel (a three-dimensional representation of a pixel).
	SER_map_Autocorrelation_tissue_T1	Fibroglandular Tissue Enhancement Texture	Several of these are computed, using one Fibroglandular Tissue mask at a time. A Fibroglandular Tissue mask involves considering the Fibroglandular Tissue while removing a tumor-masking voxel (a three-dimensional representation of a pixel).
	SER_map_Contrast_tissue_T1	Fibroglandular Tissue Enhancement Texture	Several of these are computed, using one Fibroglandular Tissue mask at a time. A Fibroglandular Tissue mask involves considering the Fibroglandular Tissue while removing a tumor-masking voxel (a three-dimensional representation of a pixel).
	SER_map_Correlation1_tissue_T1	Fibroglandular Tissue Enhancement Texture	Several of these are computed, using one Fibroglandular Tissue mask at a time. A Fibroglandular Tissue mask involves considering the Fibroglandular Tissue while removing a tumor-masking voxel (a three-dimensional representation of a pixel).
	SER_map_Correlation2_tissue_T1	Fibroglandular Tissue Enhancement Texture	Several of these are computed, using one Fibroglandular Tissue mask at a time. A Fibroglandular Tissue mask involves considering the Fibroglandular Tissue while removing a tumor-masking voxel (a three-dimensional representation of a pixel).
	SER_map_Cluster_Prominence_tissue_T1	Fibroglandular Tissue Enhancement Texture	Several of these are computed, using one Fibroglandular Tissue mask at a time. A Fibroglandular Tissue mask involves considering the Fibroglandular Tissue while removing a tumor-masking voxel (a three-dimensional representation of a pixel).
	SER_map_Cluster_Shade_tissue_T1	Fibroglandular Tissue Enhancement Texture	Several of these are computed, using one Fibroglandular Tissue mask at a time. A Fibroglandular Tissue mask involves considering the Fibroglandular Tissue while removing a tumor-masking voxel (a three-dimensional representation of a pixel).
	SER_map_Dissimilarity_tissue_T1	Fibroglandular Tissue Enhancement Texture	Several of these are computed, using one Fibroglandular Tissue mask at a time. A Fibroglandular Tissue mask involves considering the Fibroglandular Tissue while removing a tumor-masking voxel (a three-dimensional representation of a pixel).
	SER_map_Energy_tissue_T1	Fibroglandular Tissue Enhancement Texture	Several of these are computed, using one Fibroglandular Tissue mask at a time. A Fibroglandular Tissue mask involves considering the Fibroglandular Tissue while removing a tumor-masking voxel (a three-dimensional representation of a pixel).
	SER_map_Entropy_tissue_T1	Fibroglandular Tissue Enhancement Texture	Several of these are computed, using one Fibroglandular Tissue mask at a time. A Fibroglandular Tissue mask involves considering the Fibroglandular Tissue while removing a tumor-masking voxel (a three-dimensional representation of a pixel).
	SER_map_Homogeneity1_tissue_T1	Fibroglandular Tissue Enhancement Texture	Several of these are computed, using one Fibroglandular Tissue mask at a time. A Fibroglandular Tissue mask involves considering the Fibroglandular Tissue while removing a tumor-masking voxel (a three-dimensional representation of a pixel).
	SER_map_Homogeneity2_tissue_T1	Fibroglandular Tissue Enhancement Texture	Several of these are computed, using one Fibroglandular Tissue mask at a time. A Fibroglandular Tissue mask involves considering the Fibroglandular Tissue while removing a tumor-masking voxel (a three-dimensional representation of a pixel).
	SER_map_Max_Probability_tissue_T1	Fibroglandular Tissue Enhancement Texture	Several of these are computed, using one Fibroglandular Tissue mask at a time. A Fibroglandular Tissue mask involves considering the Fibroglandular Tissue while removing a tumor-masking voxel (a three-dimensional representation of a pixel).
	SER_map_Sum_of_Squares_variance_tissue_T1	Fibroglandular Tissue Enhancement Texture	Several of these are computed, using one Fibroglandular Tissue mask at a time. A Fibroglandular Tissue mask involves considering the Fibroglandular Tissue while removing a tumor-masking voxel (a three-dimensional representation of a pixel).
	SER_map_sum_average_tissue_T1	Fibroglandular Tissue Enhancement Texture	Several of these are computed, using one Fibroglandular Tissue mask at a time. A Fibroglandular Tissue mask involves considering the Fibroglandular Tissue while removing a tumor-masking voxel (a three-dimensional representation of a pixel).
	SER_map_sum_variance__tissue_T1	Fibroglandular Tissue Enhancement Texture	Several of these are computed, using one Fibroglandular Tissue mask at a time. A Fibroglandular Tissue mask involves considering the Fibroglandular Tissue while removing a tumor-masking voxel (a three-dimensional representation of a pixel).
	SER_map_sum_entropy_tissue_T1	Fibroglandular Tissue Enhancement Texture	Several of these are computed, using one Fibroglandular Tissue mask at a time. A Fibroglandular Tissue mask involves considering the Fibroglandular Tissue while removing a tumor-masking voxel (a three-dimensional representation of a pixel).
	SER_map_difference_entropy_tissue_T1	Fibroglandular Tissue Enhancement Texture	Several of these are computed, using one Fibroglandular Tissue mask at a time. A Fibroglandular Tissue mask involves considering the Fibroglandular Tissue while removing a tumor-masking voxel (a three-dimensional representation of a pixel).
	SER_map_information_measure_correlation1_tissue_T1	Fibroglandular Tissue Enhancement Texture	Several of these are computed, using one Fibroglandular Tissue mask at a time. A Fibroglandular Tissue mask involves considering the Fibroglandular Tissue while removing a tumor-masking voxel (a three-dimensional representation of a pixel).
	SER_map_information_measure_correlation2_tissue_T1	Fibroglandular Tissue Enhancement Texture	Several of these are computed, using one Fibroglandular Tissue mask at a time. A Fibroglandular Tissue mask involves considering the Fibroglandular Tissue while removing a tumor-masking voxel (a three-dimensional representation of a pixel).
	SER_map_inverse_difference_is_homom_tissue_T1	Fibroglandular Tissue Enhancement Texture	Several of these are computed, using one Fibroglandular Tissue mask at a time. A Fibroglandular Tissue mask involves considering the Fibroglandular Tissue while removing a tumor-masking voxel (a three-dimensional representation of a pixel).
	SER_map_inverse_difference_normalized_tissue_T1	Fibroglandular Tissue Enhancement Texture	Several of these are computed, using one Fibroglandular Tissue mask at a time. A Fibroglandular Tissue mask involves considering the Fibroglandular Tissue while removing a tumor-masking voxel (a three-dimensional representation of a pixel).
	SER_map_inverse_difference_moment_normalized_tissue_T1	Fibroglandular Tissue Enhancement Texture	Several of these are computed, using one Fibroglandular Tissue mask at a time. A Fibroglandular Tissue mask involves considering the Fibroglandular Tissue while removing a tumor-masking voxel (a three-dimensional representation of a pixel).
	PE_map_Autocorrelation_tissue_T1	Fibroglandular Tissue Enhancement Texture	Several of these are computed, using one Fibroglandular Tissue mask at a time. A Fibroglandular Tissue mask involves considering the Fibroglandular Tissue while removing a tumor-masking voxel (a three-dimensional representation of a pixel).
	PE_map_Contrast_tissue_T1	Fibroglandular Tissue Enhancement Texture	Several of these are computed, using one Fibroglandular Tissue mask at a time. A Fibroglandular Tissue mask involves considering the Fibroglandular Tissue while removing a tumor-masking voxel (a three-dimensional representation of a pixel).
	PE_map_Correlation1_tissue_T1	Fibroglandular Tissue Enhancement Texture	Several of these are computed, using one Fibroglandular Tissue mask at a time. A Fibroglandular Tissue mask involves considering the Fibroglandular Tissue while removing a tumor-masking voxel (a three-dimensional representation of a pixel).
	PE_map_Correlation2_tissue_T1	Fibroglandular Tissue Enhancement Texture	Several of these are computed, using one Fibroglandular Tissue mask at a time. A Fibroglandular Tissue mask involves considering the Fibroglandular Tissue while removing a tumor-masking voxel (a three-dimensional representation of a pixel).
	PE_map_Cluster_Prominence_tissue_T1	Fibroglandular Tissue Enhancement Texture	Several of these are computed, using one Fibroglandular Tissue mask at a time. A Fibroglandular Tissue mask involves considering the Fibroglandular Tissue while removing a tumor-masking voxel (a three-dimensional representation of a pixel).
	PE_map_Cluster_Shade_tissue_T1	Fibroglandular Tissue Enhancement Texture	Several of these are computed, using one Fibroglandular Tissue mask at a time. A Fibroglandular Tissue mask involves considering the Fibroglandular Tissue while removing a tumor-masking voxel (a three-dimensional representation of a pixel).
	PE_map_Dissimilarity_tissue_T1	Fibroglandular Tissue Enhancement Texture	Several of these are computed, using one Fibroglandular Tissue mask at a time. A Fibroglandular Tissue mask involves considering the Fibroglandular Tissue while removing a tumor-masking voxel (a three-dimensional representation of a pixel).
	PE_map_Energy_tissue_T1	Fibroglandular Tissue Enhancement Texture	Several of these are computed, using one Fibroglandular Tissue mask at a time. A Fibroglandular Tissue mask involves considering the Fibroglandular Tissue while removing a tumor-masking voxel (a three-dimensional representation of a pixel).
	PE_map_Entropy_tissue_T1	Fibroglandular Tissue Enhancement Texture	Several of these are computed, using one Fibroglandular Tissue mask at a time. A Fibroglandular Tissue mask involves considering the Fibroglandular Tissue while removing a tumor-masking voxel (a three-dimensional representation of a pixel).
	PE_map_Homogeneity1_tissue_T1	Fibroglandular Tissue Enhancement Texture	Several of these are computed, using one Fibroglandular Tissue mask at a time. A Fibroglandular Tissue mask involves considering the Fibroglandular Tissue while removing a tumor-masking voxel (a three-dimensional representation of a pixel).
	PE_map_Homogeneity2_tissue_T1	Fibroglandular Tissue Enhancement Texture	Several of these are computed, using one Fibroglandular Tissue mask at a time. A Fibroglandular Tissue mask involves considering the Fibroglandular Tissue while removing a tumor-masking voxel (a three-dimensional representation of a pixel).
	PE_map_Max_Probability_tissue_T1	Fibroglandular Tissue Enhancement Texture	Several of these are computed, using one Fibroglandular Tissue mask at a time. A Fibroglandular Tissue mask involves considering the Fibroglandular Tissue while removing a tumor-masking voxel (a three-dimensional representation of a pixel).
	PE_map_Sum_of_Squares_variance_tissue_T1	Fibroglandular Tissue Enhancement Texture	Several of these are computed, using one Fibroglandular Tissue mask at a time. A Fibroglandular Tissue mask involves considering the Fibroglandular Tissue while removing a tumor-masking voxel (a three-dimensional representation of a pixel).
	PE_map_sum_average_tissue_T1	Fibroglandular Tissue Enhancement Texture	Several of these are computed, using one Fibroglandular Tissue mask at a time. A Fibroglandular Tissue mask involves considering the Fibroglandular Tissue while removing a tumor-masking voxel (a three-dimensional representation of a pixel).
	PE_map_sum_variance__tissue_T1	Fibroglandular Tissue Enhancement Texture	Several of these are computed, using one Fibroglandular Tissue mask at a time. A Fibroglandular Tissue mask involves considering the Fibroglandular Tissue while removing a tumor-masking voxel (a three-dimensional representation of a pixel).
	PE_map_sum_entropy_tissue_T1	Fibroglandular Tissue Enhancement Texture	Several of these are computed, using one Fibroglandular Tissue mask at a time. A Fibroglandular Tissue mask involves considering the Fibroglandular Tissue while removing a tumor-masking voxel (a three-dimensional representation of a pixel).
	PE_map_difference_entropy_tissue_T1	Fibroglandular Tissue Enhancement Texture	Several of these are computed, using one Fibroglandular Tissue mask at a time. A Fibroglandular Tissue mask involves considering the Fibroglandular Tissue while removing a tumor-masking voxel (a three-dimensional representation of a pixel).
	PE_map_information_measure_correlation1_tissue_T1	Fibroglandular Tissue Enhancement Texture	Several of these are computed, using one Fibroglandular Tissue mask at a time. A Fibroglandular Tissue mask involves considering the Fibroglandular Tissue while removing a tumor-masking voxel (a three-dimensional representation of a pixel).
	PE_map_information_measure_correlation2_tissue_T1	Fibroglandular Tissue Enhancement Texture	Several of these are computed, using one Fibroglandular Tissue mask at a time. A Fibroglandular Tissue mask involves considering the Fibroglandular Tissue while removing a tumor-masking voxel (a three-dimensional representation of a pixel).
	PE_map_inverse_difference_is_homom_tissue_T1	Fibroglandular Tissue Enhancement Texture	Several of these are computed, using one Fibroglandular Tissue mask at a time. A Fibroglandular Tissue mask involves considering the Fibroglandular Tissue while removing a tumor-masking voxel (a three-dimensional representation of a pixel).
	PE_map_inverse_difference_normalized_tissue_T1	Fibroglandular Tissue Enhancement Texture	Several of these are computed, using one Fibroglandular Tissue mask at a time. A Fibroglandular Tissue mask involves considering the Fibroglandular Tissue while removing a tumor-masking voxel (a three-dimensional representation of a pixel).
	PE_map_inverse_difference_moment_normalized_tissue_T1	Fibroglandular Tissue Enhancement Texture	Several of these are computed, using one Fibroglandular Tissue mask at a time. A Fibroglandular Tissue mask involves considering the Fibroglandular Tissue while removing a tumor-masking voxel (a three-dimensional representation of a pixel).
	WashinRate_map_Autocorrelation_tissue_T1	Fibroglandular Tissue Enhancement Texture	Several of these are computed, using one Fibroglandular Tissue mask at a time. A Fibroglandular Tissue mask involves considering the Fibroglandular Tissue while removing a tumor-masking voxel (a three-dimensional representation of a pixel).
	WashinRate_map_Contrast_tissue_T1	Fibroglandular Tissue Enhancement Texture	Several of these are computed, using one Fibroglandular Tissue mask at a time. A Fibroglandular Tissue mask involves considering the Fibroglandular Tissue while removing a tumor-masking voxel (a three-dimensional representation of a pixel).
	WashinRate_map_Correlation1_tissue_T1	Fibroglandular Tissue Enhancement Texture	Several of these are computed, using one Fibroglandular Tissue mask at a time. A Fibroglandular Tissue mask involves considering the Fibroglandular Tissue while removing a tumor-masking voxel (a three-dimensional representation of a pixel).
	WashinRate_map_Correlation2_tissue_T1	Fibroglandular Tissue Enhancement Texture	Several of these are computed, using one Fibroglandular Tissue mask at a time. A Fibroglandular Tissue mask involves considering the Fibroglandular Tissue while removing a tumor-masking voxel (a three-dimensional representation of a pixel).
	WashinRate_map_Cluster_Prominence_tissue_T1	Fibroglandular Tissue Enhancement Texture	Several of these are computed, using one Fibroglandular Tissue mask at a time. A Fibroglandular Tissue mask involves considering the Fibroglandular Tissue while removing a tumor-masking voxel (a three-dimensional representation of a pixel).
	WashinRate_map_Cluster_Shade_tissue_T1	Fibroglandular Tissue Enhancement Texture	Several of these are computed, using one Fibroglandular Tissue mask at a time. A Fibroglandular Tissue mask involves considering the Fibroglandular Tissue while removing a tumor-masking voxel (a three-dimensional representation of a pixel).
	WashinRate_map_Dissimilarity_tissue_T1	Fibroglandular Tissue Enhancement Texture	Several of these are computed, using one Fibroglandular Tissue mask at a time. A Fibroglandular Tissue mask involves considering the Fibroglandular Tissue while removing a tumor-masking voxel (a three-dimensional representation of a pixel).
	WashinRate_map_Energy_tissue_T1	Fibroglandular Tissue Enhancement Texture	Several of these are computed, using one Fibroglandular Tissue mask at a time. A Fibroglandular Tissue mask involves considering the Fibroglandular Tissue while removing a tumor-masking voxel (a three-dimensional representation of a pixel).
	WashinRate_map_Entropy_tissue_T1	Fibroglandular Tissue Enhancement Texture	Several of these are computed, using one Fibroglandular Tissue mask at a time. A Fibroglandular Tissue mask involves considering the Fibroglandular Tissue while removing a tumor-masking voxel (a three-dimensional representation of a pixel).
	WashinRate_map_Homogeneity1_tissue_T1	Fibroglandular Tissue Enhancement Texture	Several of these are computed, using one Fibroglandular Tissue mask at a time. A Fibroglandular Tissue mask involves considering the Fibroglandular Tissue while removing a tumor-masking voxel (a three-dimensional representation of a pixel).
	WashinRate_map_Homogeneity2_tissue_T1	Fibroglandular Tissue Enhancement Texture	Several of these are computed, using one Fibroglandular Tissue mask at a time. A Fibroglandular Tissue mask involves considering the Fibroglandular Tissue while removing a tumor-masking voxel (a three-dimensional representation of a pixel).
	WashinRate_map_Max_Probability_tissue_T1	Fibroglandular Tissue Enhancement Texture	Several of these are computed, using one Fibroglandular Tissue mask at a time. A Fibroglandular Tissue mask involves considering the Fibroglandular Tissue while removing a tumor-masking voxel (a three-dimensional representation of a pixel).
	WashinRate_map_Sum_of_Squares_variance_tissue_T1	Fibroglandular Tissue Enhancement Texture	Several of these are computed, using one Fibroglandular Tissue mask at a time. A Fibroglandular Tissue mask involves considering the Fibroglandular Tissue while removing a tumor-masking voxel (a three-dimensional representation of a pixel).
	WashinRate_map_sum_average_tissue_T1	Fibroglandular Tissue Enhancement Texture	Several of these are computed, using one Fibroglandular Tissue mask at a time. A Fibroglandular Tissue mask involves considering the Fibroglandular Tissue while removing a tumor-masking voxel (a three-dimensional representation of a pixel).
	WashinRate_map_sum_variance__tissue_T1	Fibroglandular Tissue Enhancement Texture	Several of these are computed, using one Fibroglandular Tissue mask at a time. A Fibroglandular Tissue mask involves considering the Fibroglandular Tissue while removing a tumor-masking voxel (a three-dimensional representation of a pixel).
	WashinRate_map_sum_entropy_tissue_T1	Fibroglandular Tissue Enhancement Texture	Several of these are computed, using one Fibroglandular Tissue mask at a time. A Fibroglandular Tissue mask involves considering the Fibroglandular Tissue while removing a tumor-masking voxel (a three-dimensional representation of a pixel).
	WashinRate_map_difference_entropy_tissue_T1	Fibroglandular Tissue Enhancement Texture	Several of these are computed, using one Fibroglandular Tissue mask at a time. A Fibroglandular Tissue mask involves considering the Fibroglandular Tissue while removing a tumor-masking voxel (a three-dimensional representation of a pixel).
	WashinRate_map_information_measure_correlation1_tissue_T1	Fibroglandular Tissue Enhancement Texture	Several of these are computed, using one Fibroglandular Tissue mask at a time. A Fibroglandular Tissue mask involves considering the Fibroglandular Tissue while removing a tumor-masking voxel (a three-dimensional representation of a pixel).
	WashinRate_map_information_measure_correlation2_tissue_T1	Fibroglandular Tissue Enhancement Texture	Several of these are computed, using one Fibroglandular Tissue mask at a time. A Fibroglandular Tissue mask involves considering the Fibroglandular Tissue while removing a tumor-masking voxel (a three-dimensional representation of a pixel).
	WashinRate_map_inverse_difference_is_homom_tissue_T1	Fibroglandular Tissue Enhancement Texture	Several of these are computed, using one Fibroglandular Tissue mask at a time. A Fibroglandular Tissue mask involves considering the Fibroglandular Tissue while removing a tumor-masking voxel (a three-dimensional representation of a pixel).
	WashinRate_map_inverse_difference_normalized_tissue_T1	Fibroglandular Tissue Enhancement Texture	Several of these are computed, using one Fibroglandular Tissue mask at a time. A Fibroglandular Tissue mask involves considering the Fibroglandular Tissue while removing a tumor-masking voxel (a three-dimensional representation of a pixel).
	WashinRate_map_inverse_difference_moment_normalized_tissue_T1	Fibroglandular Tissue Enhancement Texture	Several of these are computed, using one Fibroglandular Tissue mask at a time. A Fibroglandular Tissue mask involves considering the Fibroglandular Tissue while removing a tumor-masking voxel (a three-dimensional representation of a pixel).
	SER_map_Autocorrelation_tissue_PostCon	Fibroglandular Tissue Enhancement Texture	Several of these are computed, using one Fibroglandular Tissue mask at a time. A Fibroglandular Tissue mask involves considering the Fibroglandular Tissue while removing a tumor-masking voxel (a three-dimensional representation of a pixel).
	SER_map_Contrast_tissue_PostCon	Fibroglandular Tissue Enhancement Texture	Several of these are computed, using one Fibroglandular Tissue mask at a time. A Fibroglandular Tissue mask involves considering the Fibroglandular Tissue while removing a tumor-masking voxel (a three-dimensional representation of a pixel).
	SER_map_Correlation1_tissue_PostCon	Fibroglandular Tissue Enhancement Texture	Several of these are computed, using one Fibroglandular Tissue mask at a time. A Fibroglandular Tissue mask involves considering the Fibroglandular Tissue while removing a tumor-masking voxel (a three-dimensional representation of a pixel).
	SER_map_Correlation2_tissue_PostCon	Fibroglandular Tissue Enhancement Texture	Several of these are computed, using one Fibroglandular Tissue mask at a time. A Fibroglandular Tissue mask involves considering the Fibroglandular Tissue while removing a tumor-masking voxel (a three-dimensional representation of a pixel).
	SER_map_Cluster_Prominence_tissue_PostCon	Fibroglandular Tissue Enhancement Texture	Several of these are computed, using one Fibroglandular Tissue mask at a time. A Fibroglandular Tissue mask involves considering the Fibroglandular Tissue while removing a tumor-masking voxel (a three-dimensional representation of a pixel).
	SER_map_Cluster_Shade_tissue_PostCon	Fibroglandular Tissue Enhancement Texture	Several of these are computed, using one Fibroglandular Tissue mask at a time. A Fibroglandular Tissue mask involves considering the Fibroglandular Tissue while removing a tumor-masking voxel (a three-dimensional representation of a pixel).
	SER_map_Dissimilarity_tissue_PostCon	Fibroglandular Tissue Enhancement Texture	Several of these are computed, using one Fibroglandular Tissue mask at a time. A Fibroglandular Tissue mask involves considering the Fibroglandular Tissue while removing a tumor-masking voxel (a three-dimensional representation of a pixel).
	SER_map_Energy_tissue_PostCon	Fibroglandular Tissue Enhancement Texture	Several of these are computed, using one Fibroglandular Tissue mask at a time. A Fibroglandular Tissue mask involves considering the Fibroglandular Tissue while removing a tumor-masking voxel (a three-dimensional representation of a pixel).
	SER_map_Entropy_tissue_PostCon	Fibroglandular Tissue Enhancement Texture	Several of these are computed, using one Fibroglandular Tissue mask at a time. A Fibroglandular Tissue mask involves considering the Fibroglandular Tissue while removing a tumor-masking voxel (a three-dimensional representation of a pixel).
	SER_map_Homogeneity1_tissue_PostCon	Fibroglandular Tissue Enhancement Texture	Several of these are computed, using one Fibroglandular Tissue mask at a time. A Fibroglandular Tissue mask involves considering the Fibroglandular Tissue while removing a tumor-masking voxel (a three-dimensional representation of a pixel).
	SER_map_Homogeneity2_tissue_PostCon	Fibroglandular Tissue Enhancement Texture	Several of these are computed, using one Fibroglandular Tissue mask at a time. A Fibroglandular Tissue mask involves considering the Fibroglandular Tissue while removing a tumor-masking voxel (a three-dimensional representation of a pixel).
	SER_map_Max_Probability_tissue_PostCon	Fibroglandular Tissue Enhancement Texture	Several of these are computed, using one Fibroglandular Tissue mask at a time. A Fibroglandular Tissue mask involves considering the Fibroglandular Tissue while removing a tumor-masking voxel (a three-dimensional representation of a pixel).
	SER_map_Sum_of_Squares_variance_tissue_PostCon	Fibroglandular Tissue Enhancement Texture	Several of these are computed, using one Fibroglandular Tissue mask at a time. A Fibroglandular Tissue mask involves considering the Fibroglandular Tissue while removing a tumor-masking voxel (a three-dimensional representation of a pixel).
	SER_map_sum_average_tissue_PostCon	Fibroglandular Tissue Enhancement Texture	Several of these are computed, using one Fibroglandular Tissue mask at a time. A Fibroglandular Tissue mask involves considering the Fibroglandular Tissue while removing a tumor-masking voxel (a three-dimensional representation of a pixel).
	SER_map_sum_variance__tissue_PostCon	Fibroglandular Tissue Enhancement Texture	Several of these are computed, using one Fibroglandular Tissue mask at a time. A Fibroglandular Tissue mask involves considering the Fibroglandular Tissue while removing a tumor-masking voxel (a three-dimensional representation of a pixel).
	SER_map_sum_entropy_tissue_PostCon	Fibroglandular Tissue Enhancement Texture	Several of these are computed, using one Fibroglandular Tissue mask at a time. A Fibroglandular Tissue mask involves considering the Fibroglandular Tissue while removing a tumor-masking voxel (a three-dimensional representation of a pixel).
	SER_map_difference_entropy_tissue_PostCon	Fibroglandular Tissue Enhancement Texture	Several of these are computed, using one Fibroglandular Tissue mask at a time. A Fibroglandular Tissue mask involves considering the Fibroglandular Tissue while removing a tumor-masking voxel (a three-dimensional representation of a pixel).
	SER_map_information_measure_correlation1_tissue_PostCon	Fibroglandular Tissue Enhancement Texture	Several of these are computed, using one Fibroglandular Tissue mask at a time. A Fibroglandular Tissue mask involves considering the Fibroglandular Tissue while removing a tumor-masking voxel (a three-dimensional representation of a pixel).
	SER_map_information_measure_correlation2_tissue_PostCon	Fibroglandular Tissue Enhancement Texture	Several of these are computed, using one Fibroglandular Tissue mask at a time. A Fibroglandular Tissue mask involves considering the Fibroglandular Tissue while removing a tumor-masking voxel (a three-dimensional representation of a pixel).
	SER_map_inverse_difference_is_homom_tissue_PostCon	Fibroglandular Tissue Enhancement Texture	Several of these are computed, using one Fibroglandular Tissue mask at a time. A Fibroglandular Tissue mask involves considering the Fibroglandular Tissue while removing a tumor-masking voxel (a three-dimensional representation of a pixel).
	SER_map_inverse_difference_normalized_tissue_PostCon	Fibroglandular Tissue Enhancement Texture	Several of these are computed, using one Fibroglandular Tissue mask at a time. A Fibroglandular Tissue mask involves considering the Fibroglandular Tissue while removing a tumor-masking voxel (a three-dimensional representation of a pixel).
	SER_map_inverse_difference_moment_normalized_tissue_PostCon	Fibroglandular Tissue Enhancement Texture	Several of these are computed, using one Fibroglandular Tissue mask at a time. A Fibroglandular Tissue mask involves considering the Fibroglandular Tissue while removing a tumor-masking voxel (a three-dimensional representation of a pixel).
	PE_map_Autocorrelation_tissue_PostCon	Fibroglandular Tissue Enhancement Texture	Several of these are computed, using one Fibroglandular Tissue mask at a time. A Fibroglandular Tissue mask involves considering the Fibroglandular Tissue while removing a tumor-masking voxel (a three-dimensional representation of a pixel).
	PE_map_Contrast_tissue_PostCon	Fibroglandular Tissue Enhancement Texture	Several of these are computed, using one Fibroglandular Tissue mask at a time. A Fibroglandular Tissue mask involves considering the Fibroglandular Tissue while removing a tumor-masking voxel (a three-dimensional representation of a pixel).
	PE_map_Correlation1_tissue_PostCon	Fibroglandular Tissue Enhancement Texture	Several of these are computed, using one Fibroglandular Tissue mask at a time. A Fibroglandular Tissue mask involves considering the Fibroglandular Tissue while removing a tumor-masking voxel (a three-dimensional representation of a pixel).
	PE_map_Correlation2_tissue_PostCon	Fibroglandular Tissue Enhancement Texture	Several of these are computed, using one Fibroglandular Tissue mask at a time. A Fibroglandular Tissue mask involves considering the Fibroglandular Tissue while removing a tumor-masking voxel (a three-dimensional representation of a pixel).
	PE_map_Cluster_Prominence_tissue_PostCon	Fibroglandular Tissue Enhancement Texture	Several of these are computed, using one Fibroglandular Tissue mask at a time. A Fibroglandular Tissue mask involves considering the Fibroglandular Tissue while removing a tumor-masking voxel (a three-dimensional representation of a pixel).
	PE_map_Cluster_Shade_tissue_PostCon	Fibroglandular Tissue Enhancement Texture	Several of these are computed, using one Fibroglandular Tissue mask at a time. A Fibroglandular Tissue mask involves considering the Fibroglandular Tissue while removing a tumor-masking voxel (a three-dimensional representation of a pixel).
	PE_map_Dissimilarity_tissue_PostCon	Fibroglandular Tissue Enhancement Texture	Several of these are computed, using one Fibroglandular Tissue mask at a time. A Fibroglandular Tissue mask involves considering the Fibroglandular Tissue while removing a tumor-masking voxel (a three-dimensional representation of a pixel).
	PE_map_Energy_tissue_PostCon	Fibroglandular Tissue Enhancement Texture	Several of these are computed, using one Fibroglandular Tissue mask at a time. A Fibroglandular Tissue mask involves considering the Fibroglandular Tissue while removing a tumor-masking voxel (a three-dimensional representation of a pixel).
	PE_map_Entropy_tissue_PostCon	Fibroglandular Tissue Enhancement Texture	Several of these are computed, using one Fibroglandular Tissue mask at a time. A Fibroglandular Tissue mask involves considering the Fibroglandular Tissue while removing a tumor-masking voxel (a three-dimensional representation of a pixel).
	PE_map_Homogeneity1_tissue_PostCon	Fibroglandular Tissue Enhancement Texture	Several of these are computed, using one Fibroglandular Tissue mask at a time. A Fibroglandular Tissue mask involves considering the Fibroglandular Tissue while removing a tumor-masking voxel (a three-dimensional representation of a pixel).
	PE_map_Homogeneity2_tissue_PostCon	Fibroglandular Tissue Enhancement Texture	Several of these are computed, using one Fibroglandular Tissue mask at a time. A Fibroglandular Tissue mask involves considering the Fibroglandular Tissue while removing a tumor-masking voxel (a three-dimensional representation of a pixel).
	PE_map_Max_Probability_tissue_PostCon	Fibroglandular Tissue Enhancement Texture	Several of these are computed, using one Fibroglandular Tissue mask at a time. A Fibroglandular Tissue mask involves considering the Fibroglandular Tissue while removing a tumor-masking voxel (a three-dimensional representation of a pixel).
	PE_map_Sum_of_Squares_variance_tissue_PostCon	Fibroglandular Tissue Enhancement Texture	Several of these are computed, using one Fibroglandular Tissue mask at a time. A Fibroglandular Tissue mask involves considering the Fibroglandular Tissue while removing a tumor-masking voxel (a three-dimensional representation of a pixel).
	PE_map_sum_average_tissue_PostCon	Fibroglandular Tissue Enhancement Texture	Several of these are computed, using one Fibroglandular Tissue mask at a time. A Fibroglandular Tissue mask involves considering the Fibroglandular Tissue while removing a tumor-masking voxel (a three-dimensional representation of a pixel).
	PE_map_sum_variance__tissue_PostCon	Fibroglandular Tissue Enhancement Texture	Several of these are computed, using one Fibroglandular Tissue mask at a time. A Fibroglandular Tissue mask involves considering the Fibroglandular Tissue while removing a tumor-masking voxel (a three-dimensional representation of a pixel).
	PE_map_sum_entropy_tissue_PostCon	Fibroglandular Tissue Enhancement Texture	Several of these are computed, using one Fibroglandular Tissue mask at a time. A Fibroglandular Tissue mask involves considering the Fibroglandular Tissue while removing a tumor-masking voxel (a three-dimensional representation of a pixel).
	PE_map_difference_entropy_tissue_PostCon	Fibroglandular Tissue Enhancement Texture	Several of these are computed, using one Fibroglandular Tissue mask at a time. A Fibroglandular Tissue mask involves considering the Fibroglandular Tissue while removing a tumor-masking voxel (a three-dimensional representation of a pixel).
	PE_map_information_measure_correlation1_tissue_PostCon	Fibroglandular Tissue Enhancement Texture	Several of these are computed, using one Fibroglandular Tissue mask at a time. A Fibroglandular Tissue mask involves considering the Fibroglandular Tissue while removing a tumor-masking voxel (a three-dimensional representation of a pixel).
	PE_map_information_measure_correlation2_tissue_PostCon	Fibroglandular Tissue Enhancement Texture	Several of these are computed, using one Fibroglandular Tissue mask at a time. A Fibroglandular Tissue mask involves considering the Fibroglandular Tissue while removing a tumor-masking voxel (a three-dimensional representation of a pixel).
	PE_map_inverse_difference_is_homom_tissue_PostCon	Fibroglandular Tissue Enhancement Texture	Several of these are computed, using one Fibroglandular Tissue mask at a time. A Fibroglandular Tissue mask involves considering the Fibroglandular Tissue while removing a tumor-masking voxel (a three-dimensional representation of a pixel).
	PE_map_inverse_difference_normalized_tissue_PostCon	Fibroglandular Tissue Enhancement Texture	Several of these are computed, using one Fibroglandular Tissue mask at a time. A Fibroglandular Tissue mask involves considering the Fibroglandular Tissue while removing a tumor-masking voxel (a three-dimensional representation of a pixel).
	PE_map_inverse_difference_moment_normalized_tissue_PostCon	Fibroglandular Tissue Enhancement Texture	Several of these are computed, using one Fibroglandular Tissue mask at a time. A Fibroglandular Tissue mask involves considering the Fibroglandular Tissue while removing a tumor-masking voxel (a three-dimensional representation of a pixel).
	WashinRate_map_Autocorrelation_tissue_PostCon	Fibroglandular Tissue Enhancement Texture	Several of these are computed, using one Fibroglandular Tissue mask at a time. A Fibroglandular Tissue mask involves considering the Fibroglandular Tissue while removing a tumor-masking voxel (a three-dimensional representation of a pixel).
	WashinRate_map_Contrast_tissue_PostCon	Fibroglandular Tissue Enhancement Texture	Several of these are computed, using one Fibroglandular Tissue mask at a time. A Fibroglandular Tissue mask involves considering the Fibroglandular Tissue while removing a tumor-masking voxel (a three-dimensional representation of a pixel).
	WashinRate_map_Correlation1_tissue_PostCon	Fibroglandular Tissue Enhancement Texture	Several of these are computed, using one Fibroglandular Tissue mask at a time. A Fibroglandular Tissue mask involves considering the Fibroglandular Tissue while removing a tumor-masking voxel (a three-dimensional representation of a pixel).
	WashinRate_map_Correlation2_tissue_PostCon	Fibroglandular Tissue Enhancement Texture	Several of these are computed, using one Fibroglandular Tissue mask at a time. A Fibroglandular Tissue mask involves considering the Fibroglandular Tissue while removing a tumor-masking voxel (a three-dimensional representation of a pixel).
	WashinRate_map_Cluster_Prominence_tissue_PostCon	Fibroglandular Tissue Enhancement Texture	Several of these are computed, using one Fibroglandular Tissue mask at a time. A Fibroglandular Tissue mask involves considering the Fibroglandular Tissue while removing a tumor-masking voxel (a three-dimensional representation of a pixel).
	WashinRate_map_Cluster_Shade_tissue_PostCon	Fibroglandular Tissue Enhancement Texture	Several of these are computed, using one Fibroglandular Tissue mask at a time. A Fibroglandular Tissue mask involves considering the Fibroglandular Tissue while removing a tumor-masking voxel (a three-dimensional representation of a pixel).
	WashinRate_map_Dissimilarity_tissue_PostCon	Fibroglandular Tissue Enhancement Texture	Several of these are computed, using one Fibroglandular Tissue mask at a time. A Fibroglandular Tissue mask involves considering the Fibroglandular Tissue while removing a tumor-masking voxel (a three-dimensional representation of a pixel).
	WashinRate_map_Energy_tissue_PostCon	Fibroglandular Tissue Enhancement Texture	Several of these are computed, using one Fibroglandular Tissue mask at a time. A Fibroglandular Tissue mask involves considering the Fibroglandular Tissue while removing a tumor-masking voxel (a three-dimensional representation of a pixel).
	WashinRate_map_Entropy_tissue_PostCon	Fibroglandular Tissue Enhancement Texture	Several of these are computed, using one Fibroglandular Tissue mask at a time. A Fibroglandular Tissue mask involves considering the Fibroglandular Tissue while removing a tumor-masking voxel (a three-dimensional representation of a pixel).
	WashinRate_map_Homogeneity1_tissue_PostCon	Fibroglandular Tissue Enhancement Texture	Several of these are computed, using one Fibroglandular Tissue mask at a time. A Fibroglandular Tissue mask involves considering the Fibroglandular Tissue while removing a tumor-masking voxel (a three-dimensional representation of a pixel).
	WashinRate_map_Homogeneity2_tissue_PostCon	Fibroglandular Tissue Enhancement Texture	Several of these are computed, using one Fibroglandular Tissue mask at a time. A Fibroglandular Tissue mask involves considering the Fibroglandular Tissue while removing a tumor-masking voxel (a three-dimensional representation of a pixel).
	WashinRate_map_Max_Probability_tissue_PostCon	Fibroglandular Tissue Enhancement Texture	Several of these are computed, using one Fibroglandular Tissue mask at a time. A Fibroglandular Tissue mask involves considering the Fibroglandular Tissue while removing a tumor-masking voxel (a three-dimensional representation of a pixel).
	WashinRate_map_Sum_of_Squares_variance_tissue_PostCon	Fibroglandular Tissue Enhancement Texture	Several of these are computed, using one Fibroglandular Tissue mask at a time. A Fibroglandular Tissue mask involves considering the Fibroglandular Tissue while removing a tumor-masking voxel (a three-dimensional representation of a pixel).
	WashinRate_map_sum_average_tissue_PostCon	Fibroglandular Tissue Enhancement Texture	Several of these are computed, using one Fibroglandular Tissue mask at a time. A Fibroglandular Tissue mask involves considering the Fibroglandular Tissue while removing a tumor-masking voxel (a three-dimensional representation of a pixel).
	WashinRate_map_sum_variance__tissue_PostCon	Fibroglandular Tissue Enhancement Texture	Several of these are computed, using one Fibroglandular Tissue mask at a time. A Fibroglandular Tissue mask involves considering the Fibroglandular Tissue while removing a tumor-masking voxel (a three-dimensional representation of a pixel).
	WashinRate_map_sum_entropy_tissue_PostCon	Fibroglandular Tissue Enhancement Texture	Several of these are computed, using one Fibroglandular Tissue mask at a time. A Fibroglandular Tissue mask involves considering the Fibroglandular Tissue while removing a tumor-masking voxel (a three-dimensional representation of a pixel).
	WashinRate_map_difference_entropy_tissue_PostCon	Fibroglandular Tissue Enhancement Texture	Several of these are computed, using one Fibroglandular Tissue mask at a time. A Fibroglandular Tissue mask involves considering the Fibroglandular Tissue while removing a tumor-masking voxel (a three-dimensional representation of a pixel).
	WashinRate_map_information_measure_correlation1_tissue_PostCon	Fibroglandular Tissue Enhancement Texture	Several of these are computed, using one Fibroglandular Tissue mask at a time. A Fibroglandular Tissue mask involves considering the Fibroglandular Tissue while removing a tumor-masking voxel (a three-dimensional representation of a pixel).
	WashinRate_map_information_measure_correlation2_tissue_PostCon	Fibroglandular Tissue Enhancement Texture	Several of these are computed, using one Fibroglandular Tissue mask at a time. A Fibroglandular Tissue mask involves considering the Fibroglandular Tissue while removing a tumor-masking voxel (a three-dimensional representation of a pixel).
	WashinRate_map_inverse_difference_is_homom_tissue_PostCon	Fibroglandular Tissue Enhancement Texture	Several of these are computed, using one Fibroglandular Tissue mask at a time. A Fibroglandular Tissue mask involves considering the Fibroglandular Tissue while removing a tumor-masking voxel (a three-dimensional representation of a pixel).
	WashinRate_map_inverse_difference_normalized_tissue_PostCon	Fibroglandular Tissue Enhancement Texture	Several of these are computed, using one Fibroglandular Tissue mask at a time. A Fibroglandular Tissue mask involves considering the Fibroglandular Tissue while removing a tumor-masking voxel (a three-dimensional representation of a pixel).
	WashinRate_map_inverse_difference_moment_normalized_tissue_PostCon	Fibroglandular Tissue Enhancement Texture	Several of these are computed, using one Fibroglandular Tissue mask at a time. A Fibroglandular Tissue mask involves considering the Fibroglandular Tissue while removing a tumor-masking voxel (a three-dimensional representation of a pixel).
	1st_DFT_CoeffMap_Momment_Invariant_1_3D_tumor	Tumor Enhancement Texture	Tumor enhancement features that use spatial relationship between voxels. Used to compute spatial relations between tumor enhancement patterns.
	1st_DFT_CoeffMap_Momment_Invariant_2_3D_tumor	Tumor Enhancement Texture	Tumor enhancement features that use spatial relationship between voxels. Used to compute spatial relations between tumor enhancement patterns.
	1st_DFT_CoeffMap_Momment_Invariant_3_3D_tumor	Tumor Enhancement Texture	Tumor enhancement features that use spatial relationship between voxels. Used to compute spatial relations between tumor enhancement patterns.
	1st_DFT_CoeffMap_Momment_Invariant_4_3D_tumor	Tumor Enhancement Texture	Tumor enhancement features that use spatial relationship between voxels. Used to compute spatial relations between tumor enhancement patterns.
	1st_DFT_CoeffMap_Momment_Invariant_5_3D_tumor	Tumor Enhancement Texture	Tumor enhancement features that use spatial relationship between voxels. Used to compute spatial relations between tumor enhancement patterns.
	1st_DFT_CoeffMap_Momment_Invariant_6_3D_tumor	Tumor Enhancement Texture	Tumor enhancement features that use spatial relationship between voxels. Used to compute spatial relations between tumor enhancement patterns.
	1st_DFT_CoeffMap_Momment_Invariant_7_3D_tumor	Tumor Enhancement Texture	Tumor enhancement features that use spatial relationship between voxels. Used to compute spatial relations between tumor enhancement patterns.
	2nd_DFT_CoeffMap_Momment_Invariant_1_3D_tumor	Tumor Enhancement Texture	Tumor enhancement features that use spatial relationship between voxels. Used to compute spatial relations between tumor enhancement patterns.
	2nd_DFT_CoeffMap_Momment_Invariant_2_3D_tumor	Tumor Enhancement Texture	Tumor enhancement features that use spatial relationship between voxels. Used to compute spatial relations between tumor enhancement patterns.
	2nd_DFT_CoeffMap_Momment_Invariant_3_3D_tumor	Tumor Enhancement Texture	Tumor enhancement features that use spatial relationship between voxels. Used to compute spatial relations between tumor enhancement patterns.
	2nd_DFT_CoeffMap_Momment_Invariant_4_3D_tumor	Tumor Enhancement Texture	Tumor enhancement features that use spatial relationship between voxels. Used to compute spatial relations between tumor enhancement patterns.
	1st_DFT_CoeffMap_Momment_Invariant_1_2D_tumorSlice	Tumor Enhancement Texture	Tumor enhancement features that use spatial relationship between voxels. Used to compute spatial relations between tumor enhancement patterns.
	1st_DFT_CoeffMap_Momment_Invariant_2_2D_tumorSlice	Tumor Enhancement Texture	Tumor enhancement features that use spatial relationship between voxels. Used to compute spatial relations between tumor enhancement patterns.
	1st_DFT_CoeffMap_Momment_Invariant_3_2D_tumorSlice	Tumor Enhancement Texture	Tumor enhancement features that use spatial relationship between voxels. Used to compute spatial relations between tumor enhancement patterns.
	1st_DFT_CoeffMap_Momment_Invariant_4_2D_tumorSlice	Tumor Enhancement Texture	Tumor enhancement features that use spatial relationship between voxels. Used to compute spatial relations between tumor enhancement patterns.
	1st_DFT_CoeffMap_Momment_Invariant_5_2D_tumorSlice	Tumor Enhancement Texture	Tumor enhancement features that use spatial relationship between voxels. Used to compute spatial relations between tumor enhancement patterns.
	1st_DFT_CoeffMap_Momment_Invariant_6_2D_tumorSlice	Tumor Enhancement Texture	Tumor enhancement features that use spatial relationship between voxels. Used to compute spatial relations between tumor enhancement patterns.
	1st_DFT_CoeffMap_Momment_Invariant_7_2D_tumorSlice	Tumor Enhancement Texture	Tumor enhancement features that use spatial relationship between voxels. Used to compute spatial relations between tumor enhancement patterns.
	2nd_DFT_CoeffMap_Momment_Invariant_1_2D_tumorSlice	Tumor Enhancement Texture	Tumor enhancement features that use spatial relationship between voxels. Used to compute spatial relations between tumor enhancement patterns.
	2nd_DFT_CoeffMap_Momment_Invariant_2_2D_tumorSlice	Tumor Enhancement Texture	Tumor enhancement features that use spatial relationship between voxels. Used to compute spatial relations between tumor enhancement patterns.
	2nd_DFT_CoeffMap_Momment_Invariant_3_2D_tumorSlice	Tumor Enhancement Texture	Tumor enhancement features that use spatial relationship between voxels. Used to compute spatial relations between tumor enhancement patterns.
	2nd_DFT_CoeffMap_Momment_Invariant_4_2D_tumorSlice	Tumor Enhancement Texture	Tumor enhancement features that use spatial relationship between voxels. Used to compute spatial relations between tumor enhancement patterns.
	Mean_norm_DHOG_max_timepoint_binsize_2_without_filling_tumor	Tumor Enhancement Texture	Tumor enhancement features that use spatial relationship between voxels. Used to compute spatial relations between tumor enhancement patterns.
	Mean_norm_DHOG_max_timepoint_binsize_4_without_filling_tumor	Tumor Enhancement Texture	Tumor enhancement features that use spatial relationship between voxels. Used to compute spatial relations between tumor enhancement patterns.
	Mean_norm_DHOG_max_timepoint_binsize_6_without_filling_tumor	Tumor Enhancement Texture	Tumor enhancement features that use spatial relationship between voxels. Used to compute spatial relations between tumor enhancement patterns.
	Mean_norm_DHOG_max_timepoint_binsize_8_without_filling_tumor	Tumor Enhancement Texture	Tumor enhancement features that use spatial relationship between voxels. Used to compute spatial relations between tumor enhancement patterns.
	Mean_norm_DHOG_max_timepoint_binsize_10_without_filling_tumor	Tumor Enhancement Texture	Tumor enhancement features that use spatial relationship between voxels. Used to compute spatial relations between tumor enhancement patterns.
	Mean_norm_DLBP_max_timepoint_binsize_8_without_filling_tumor	Tumor Enhancement Texture	Tumor enhancement features that use spatial relationship between voxels. Used to compute spatial relations between tumor enhancement patterns.
	Mean_norm_DLBP_max_timepoint_binsize_16_without_filling_tumor	Tumor Enhancement Texture	Tumor enhancement features that use spatial relationship between voxels. Used to compute spatial relations between tumor enhancement patterns.
	Mean_norm_DLBP_max_timepoint_binsize_33_without_filling_tumor	Tumor Enhancement Texture	Tumor enhancement features that use spatial relationship between voxels. Used to compute spatial relations between tumor enhancement patterns.
	Mean_norm_DLBP_max_timepoint_binsize_64_without_filling_tumor	Tumor Enhancement Texture	Tumor enhancement features that use spatial relationship between voxels. Used to compute spatial relations between tumor enhancement patterns.
	Mean_norm_DLBP_max_timepoint_binsize_128_without_filling_tumor	Tumor Enhancement Texture	Tumor enhancement features that use spatial relationship between voxels. Used to compute spatial relations between tumor enhancement patterns.
	Mean_norm_DLBP_max_timepoint_binsize_256_without_filling_tumor	Tumor Enhancement Texture	Tumor enhancement features that use spatial relationship between voxels. Used to compute spatial relations between tumor enhancement patterns.
	Mean_norm_DHOG_max_timepoint_binsize_2_with_filling_tumor	Tumor Enhancement Texture	Tumor enhancement features that use spatial relationship between voxels. Used to compute spatial relations between tumor enhancement patterns.
	Mean_norm_DHOG_max_timepoint_binsize_4_with_filling_tumor	Tumor Enhancement Texture	Tumor enhancement features that use spatial relationship between voxels. Used to compute spatial relations between tumor enhancement patterns.
	Mean_norm_DHOG_max_timepoint_binsize_6_with_filling_tumor	Tumor Enhancement Texture	Tumor enhancement features that use spatial relationship between voxels. Used to compute spatial relations between tumor enhancement patterns.
	Mean_norm_DHOG_max_timepoint_binsize_8_with_filling_tumor	Tumor Enhancement Texture	Tumor enhancement features that use spatial relationship between voxels. Used to compute spatial relations between tumor enhancement patterns.
	Mean_norm_DHOG_max_timepoint_binsize_10_with_filling_tumor	Tumor Enhancement Texture	Tumor enhancement features that use spatial relationship between voxels. Used to compute spatial relations between tumor enhancement patterns.
	Mean_norm_DLBP_max_timepoint_binsize_8_with_filling_tumor	Tumor Enhancement Texture	Tumor enhancement features that use spatial relationship between voxels. Used to compute spatial relations between tumor enhancement patterns.
	Mean_norm_DLBP_max_timepoint_binsize_16_with_filling_tumor	Tumor Enhancement Texture	Tumor enhancement features that use spatial relationship between voxels. Used to compute spatial relations between tumor enhancement patterns.
	Mean_norm_DLBP_max_timepoint_binsize_33_with_filling_tumor	Tumor Enhancement Texture	Tumor enhancement features that use spatial relationship between voxels. Used to compute spatial relations between tumor enhancement patterns.
	Mean_norm_DLBP_max_timepoint_binsize_64_with_filling_tumor	Tumor Enhancement Texture	Tumor enhancement features that use spatial relationship between voxels. Used to compute spatial relations between tumor enhancement patterns.
	Mean_norm_DLBP_max_timepoint_binsize_128_with_filling_tumor	Tumor Enhancement Texture	Tumor enhancement features that use spatial relationship between voxels. Used to compute spatial relations between tumor enhancement patterns.
	Mean_norm_DLBP_max_timepoint_binsize_256_with_filling_tumor	Tumor Enhancement Texture	Tumor enhancement features that use spatial relationship between voxels. Used to compute spatial relations between tumor enhancement patterns.
	Margin_Gradient_tumor	Tumor Enhancement Texture	Tumor enhancement features that use spatial relationship between voxels. Used to compute spatial relations between tumor enhancement patterns.
	Variance_of_Margin_Gradient_tumor	Tumor Enhancement Texture	Tumor enhancement features that use spatial relationship between voxels. Used to compute spatial relations between tumor enhancement patterns.
	Variance_of_RGH_values_tumor	Tumor Enhancement Texture	Tumor enhancement features that use spatial relationship between voxels. Used to compute spatial relations between tumor enhancement patterns.
	SER_map_Autocorrelation_tumor	Tumor Enhancement Texture	Tumor enhancement features that use spatial relationship between voxels. Used to compute spatial relations between tumor enhancement patterns.
	SER_map_Contrast_tumor	Tumor Enhancement Texture	Tumor enhancement features that use spatial relationship between voxels. Used to compute spatial relations between tumor enhancement patterns.
	SER_map_Correlation1_tumor	Tumor Enhancement Texture	Tumor enhancement features that use spatial relationship between voxels. Used to compute spatial relations between tumor enhancement patterns.
	SER_map_Correlation2_tumor	Tumor Enhancement Texture	Tumor enhancement features that use spatial relationship between voxels. Used to compute spatial relations between tumor enhancement patterns.
	SER_map_Cluster_Prominence_tumor	Tumor Enhancement Texture	Tumor enhancement features that use spatial relationship between voxels. Used to compute spatial relations between tumor enhancement patterns.
	SER_map_Cluster_Shade_tumor	Tumor Enhancement Texture	Tumor enhancement features that use spatial relationship between voxels. Used to compute spatial relations between tumor enhancement patterns.
	SER_map_Dissimilarity_tumor	Tumor Enhancement Texture	Tumor enhancement features that use spatial relationship between voxels. Used to compute spatial relations between tumor enhancement patterns.
	SER_map_Energy_tumor	Tumor Enhancement Texture	Tumor enhancement features that use spatial relationship between voxels. Used to compute spatial relations between tumor enhancement patterns.
	SER_map_Entropy_tumor	Tumor Enhancement Texture	Tumor enhancement features that use spatial relationship between voxels. Used to compute spatial relations between tumor enhancement patterns.
	SER_map_Homogeneity1_tumor	Tumor Enhancement Texture	Tumor enhancement features that use spatial relationship between voxels. Used to compute spatial relations between tumor enhancement patterns.
	SER_map_Homogeneity2_tumor	Tumor Enhancement Texture	Tumor enhancement features that use spatial relationship between voxels. Used to compute spatial relations between tumor enhancement patterns.
	SER_map_Max_Probability_tumor	Tumor Enhancement Texture	Tumor enhancement features that use spatial relationship between voxels. Used to compute spatial relations between tumor enhancement patterns.
	SER_map_Sum_of_Squares_variance_tumor	Tumor Enhancement Texture	Tumor enhancement features that use spatial relationship between voxels. Used to compute spatial relations between tumor enhancement patterns.
	SER_map_sum_average_tumor	Tumor Enhancement Texture	Tumor enhancement features that use spatial relationship between voxels. Used to compute spatial relations between tumor enhancement patterns.
	SER_map_sum_variance__tumor	Tumor Enhancement Texture	Tumor enhancement features that use spatial relationship between voxels. Used to compute spatial relations between tumor enhancement patterns.
	SER_map_sum_entropy_tumor	Tumor Enhancement Texture	Tumor enhancement features that use spatial relationship between voxels. Used to compute spatial relations between tumor enhancement patterns.
	SER_map_difference_entropy_tumor	Tumor Enhancement Texture	Tumor enhancement features that use spatial relationship between voxels. Used to compute spatial relations between tumor enhancement patterns.
	SER_map_information_measure_correlation1_tumor	Tumor Enhancement Texture	Tumor enhancement features that use spatial relationship between voxels. Used to compute spatial relations between tumor enhancement patterns.
	SER_map_information_measure_correlation2_tumor	Tumor Enhancement Texture	Tumor enhancement features that use spatial relationship between voxels. Used to compute spatial relations between tumor enhancement patterns.
	SER_map_inverse_difference_is_homom_tumor	Tumor Enhancement Texture	Tumor enhancement features that use spatial relationship between voxels. Used to compute spatial relations between tumor enhancement patterns.
	SER_map_inverse_difference_normalized_tumor	Tumor Enhancement Texture	Tumor enhancement features that use spatial relationship between voxels. Used to compute spatial relations between tumor enhancement patterns.
	SER_map_inverse_difference_moment_normalized_tumor	Tumor Enhancement Texture	Tumor enhancement features that use spatial relationship between voxels. Used to compute spatial relations between tumor enhancement patterns.
	PE_map_Autocorrelation_tumor	Tumor Enhancement Texture	Tumor enhancement features that use spatial relationship between voxels. Used to compute spatial relations between tumor enhancement patterns.
	PE_map_Contrast_tumor	Tumor Enhancement Texture	Tumor enhancement features that use spatial relationship between voxels. Used to compute spatial relations between tumor enhancement patterns.
	PE_map_Correlation1_tumor	Tumor Enhancement Texture	Tumor enhancement features that use spatial relationship between voxels. Used to compute spatial relations between tumor enhancement patterns.
	PE_map_Correlation2_tumor	Tumor Enhancement Texture	Tumor enhancement features that use spatial relationship between voxels. Used to compute spatial relations between tumor enhancement patterns.
	PE_map_Cluster_Prominence_tumor	Tumor Enhancement Texture	Tumor enhancement features that use spatial relationship between voxels. Used to compute spatial relations between tumor enhancement patterns.
	PE_map_Cluster_Shade_tumor	Tumor Enhancement Texture	Tumor enhancement features that use spatial relationship between voxels. Used to compute spatial relations between tumor enhancement patterns.
	PE_map_Dissimilarity_tumor	Tumor Enhancement Texture	Tumor enhancement features that use spatial relationship between voxels. Used to compute spatial relations between tumor enhancement patterns.
	PE_map_Energy_tumor	Tumor Enhancement Texture	Tumor enhancement features that use spatial relationship between voxels. Used to compute spatial relations between tumor enhancement patterns.
	PE_map_Entropy_tumor	Tumor Enhancement Texture	Tumor enhancement features that use spatial relationship between voxels. Used to compute spatial relations between tumor enhancement patterns.
	PE_map_Homogeneity1_tumor	Tumor Enhancement Texture	Tumor enhancement features that use spatial relationship between voxels. Used to compute spatial relations between tumor enhancement patterns.
	PE_map_Homogeneity2_tumor	Tumor Enhancement Texture	Tumor enhancement features that use spatial relationship between voxels. Used to compute spatial relations between tumor enhancement patterns.
	PE_map_Max_Probability_tumor	Tumor Enhancement Texture	Tumor enhancement features that use spatial relationship between voxels. Used to compute spatial relations between tumor enhancement patterns.
	PE_map_Sum_of_Squares_variance_tumor	Tumor Enhancement Texture	Tumor enhancement features that use spatial relationship between voxels. Used to compute spatial relations between tumor enhancement patterns.
	PE_map_sum_average_tumor	Tumor Enhancement Texture	Tumor enhancement features that use spatial relationship between voxels. Used to compute spatial relations between tumor enhancement patterns.
	PE_map_sum_variance__tumor	Tumor Enhancement Texture	Tumor enhancement features that use spatial relationship between voxels. Used to compute spatial relations between tumor enhancement patterns.
	PE_map_sum_entropy_tumor	Tumor Enhancement Texture	Tumor enhancement features that use spatial relationship between voxels. Used to compute spatial relations between tumor enhancement patterns.
	PE_map_difference_entropy_tumor	Tumor Enhancement Texture	Tumor enhancement features that use spatial relationship between voxels. Used to compute spatial relations between tumor enhancement patterns.
	PE_map_information_measure_correlation1_tumor	Tumor Enhancement Texture	Tumor enhancement features that use spatial relationship between voxels. Used to compute spatial relations between tumor enhancement patterns.
	PE_map_information_measure_correlation2_tumor	Tumor Enhancement Texture	Tumor enhancement features that use spatial relationship between voxels. Used to compute spatial relations between tumor enhancement patterns.
	PE_map_inverse_difference_is_homom_tumor	Tumor Enhancement Texture	Tumor enhancement features that use spatial relationship between voxels. Used to compute spatial relations between tumor enhancement patterns.
	PE_map_inverse_difference_normalized_tumor	Tumor Enhancement Texture	Tumor enhancement features that use spatial relationship between voxels. Used to compute spatial relations between tumor enhancement patterns.
	PE_map_inverse_difference_moment_normalized_tumor	Tumor Enhancement Texture	Tumor enhancement features that use spatial relationship between voxels. Used to compute spatial relations between tumor enhancement patterns.
	WashinRate_map_Autocorrelation_tumor	Tumor Enhancement Texture	Tumor enhancement features that use spatial relationship between voxels. Used to compute spatial relations between tumor enhancement patterns.
	WashinRate_map_Contrast_tumor	Tumor Enhancement Texture	Tumor enhancement features that use spatial relationship between voxels. Used to compute spatial relations between tumor enhancement patterns.
	WashinRate_map_Correlation1_tumor	Tumor Enhancement Texture	Tumor enhancement features that use spatial relationship between voxels. Used to compute spatial relations between tumor enhancement patterns.
	WashinRate_map_Correlation2_tumor	Tumor Enhancement Texture	Tumor enhancement features that use spatial relationship between voxels. Used to compute spatial relations between tumor enhancement patterns.
	WashinRate_map_Cluster_Prominence_tumor	Tumor Enhancement Texture	Tumor enhancement features that use spatial relationship between voxels. Used to compute spatial relations between tumor enhancement patterns.
	WashinRate_map_Cluster_Shade_tumor	Tumor Enhancement Texture	Tumor enhancement features that use spatial relationship between voxels. Used to compute spatial relations between tumor enhancement patterns.
	WashinRate_map_Dissimilarity_tumor	Tumor Enhancement Texture	Tumor enhancement features that use spatial relationship between voxels. Used to compute spatial relations between tumor enhancement patterns.
	WashinRate_map_Energy_tumor	Tumor Enhancement Texture	Tumor enhancement features that use spatial relationship between voxels. Used to compute spatial relations between tumor enhancement patterns.
	WashinRate_map_Entropy_tumor	Tumor Enhancement Texture	Tumor enhancement features that use spatial relationship between voxels. Used to compute spatial relations between tumor enhancement patterns.
	WashinRate_map_Homogeneity1_tumor	Tumor Enhancement Texture	Tumor enhancement features that use spatial relationship between voxels. Used to compute spatial relations between tumor enhancement patterns.
	WashinRate_map_Homogeneity2_tumor	Tumor Enhancement Texture	Tumor enhancement features that use spatial relationship between voxels. Used to compute spatial relations between tumor enhancement patterns.
	WashinRate_map_Max_Probability_tumor	Tumor Enhancement Texture	Tumor enhancement features that use spatial relationship between voxels. Used to compute spatial relations between tumor enhancement patterns.
	WashinRate_map_Sum_of_Squares_variance_tumor	Tumor Enhancement Texture	Tumor enhancement features that use spatial relationship between voxels. Used to compute spatial relations between tumor enhancement patterns.
	WashinRate_map_sum_average_tumor	Tumor Enhancement Texture	Tumor enhancement features that use spatial relationship between voxels. Used to compute spatial relations between tumor enhancement patterns.
	WashinRate_map_sum_variance__tumor	Tumor Enhancement Texture	Tumor enhancement features that use spatial relationship between voxels. Used to compute spatial relations between tumor enhancement patterns.
	WashinRate_map_sum_entropy_tumor	Tumor Enhancement Texture	Tumor enhancement features that use spatial relationship between voxels. Used to compute spatial relations between tumor enhancement patterns.
	WashinRate_map_difference_entropy_tumor	Tumor Enhancement Texture	Tumor enhancement features that use spatial relationship between voxels. Used to compute spatial relations between tumor enhancement patterns.
	WashinRate_map_information_measure_correlation1_tumor	Tumor Enhancement Texture	Tumor enhancement features that use spatial relationship between voxels. Used to compute spatial relations between tumor enhancement patterns.
	WashinRate_map_information_measure_correlation2_tumor	Tumor Enhancement Texture	Tumor enhancement features that use spatial relationship between voxels. Used to compute spatial relations between tumor enhancement patterns.
	WashinRate_map_inverse_difference_is_homom_tumor	Tumor Enhancement Texture	Tumor enhancement features that use spatial relationship between voxels. Used to compute spatial relations between tumor enhancement patterns.
	WashinRate_map_inverse_difference_normalized_tumor	Tumor Enhancement Texture	Tumor enhancement features that use spatial relationship between voxels. Used to compute spatial relations between tumor enhancement patterns.
	WashinRate_map_inverse_difference_moment_normalized_tumor	Tumor Enhancement Texture	Tumor enhancement features that use spatial relationship between voxels. Used to compute spatial relations between tumor enhancement patterns.
	Autocorrelation_tumor	Tumor Enhancement Texture	Tumor enhancement features that use spatial relationship between voxels. Used to compute spatial relations between tumor enhancement patterns.
	Contrast_tumor	Tumor Enhancement Texture	Tumor enhancement features that use spatial relationship between voxels. Used to compute spatial relations between tumor enhancement patterns.
	Correlation1_tumor	Tumor Enhancement Texture	Tumor enhancement features that use spatial relationship between voxels. Used to compute spatial relations between tumor enhancement patterns.
	Correlation2_tumor	Tumor Enhancement Texture	Tumor enhancement features that use spatial relationship between voxels. Used to compute spatial relations between tumor enhancement patterns.
	Cluster_Prominence_tumor	Tumor Enhancement Texture	Tumor enhancement features that use spatial relationship between voxels. Used to compute spatial relations between tumor enhancement patterns.
	Cluster_Shade_tumor	Tumor Enhancement Texture	Tumor enhancement features that use spatial relationship between voxels. Used to compute spatial relations between tumor enhancement patterns.
	Dissimilarity_tumor	Tumor Enhancement Texture	Tumor enhancement features that use spatial relationship between voxels. Used to compute spatial relations between tumor enhancement patterns.
	Energy_tumor	Tumor Enhancement Texture	Tumor enhancement features that use spatial relationship between voxels. Used to compute spatial relations between tumor enhancement patterns.
	Entropy_tumor	Tumor Enhancement Texture	Tumor enhancement features that use spatial relationship between voxels. Used to compute spatial relations between tumor enhancement patterns.
	Homogeneity1_tumor	Tumor Enhancement Texture	Tumor enhancement features that use spatial relationship between voxels. Used to compute spatial relations between tumor enhancement patterns.
	Homogeneity2_tumor	Tumor Enhancement Texture	Tumor enhancement features that use spatial relationship between voxels. Used to compute spatial relations between tumor enhancement patterns.
	Max_probability_tumor	Tumor Enhancement Texture	Tumor enhancement features that use spatial relationship between voxels. Used to compute spatial relations between tumor enhancement patterns.
	Sum_of_squares_variance_tumor	Tumor Enhancement Texture	Tumor enhancement features that use spatial relationship between voxels. Used to compute spatial relations between tumor enhancement patterns.
	Sum_avg_tumor	Tumor Enhancement Texture	Tumor enhancement features that use spatial relationship between voxels. Used to compute spatial relations between tumor enhancement patterns.
	Sum_variance_tumor	Tumor Enhancement Texture	Tumor enhancement features that use spatial relationship between voxels. Used to compute spatial relations between tumor enhancement patterns.
	Sum_entropy_tumor	Tumor Enhancement Texture	Tumor enhancement features that use spatial relationship between voxels. Used to compute spatial relations between tumor enhancement patterns.
	Diff_entropy_tumor	Tumor Enhancement Texture	Tumor enhancement features that use spatial relationship between voxels. Used to compute spatial relations between tumor enhancement patterns.
	Inf_mea_of_corr1_tumor	Tumor Enhancement Texture	Tumor enhancement features that use spatial relationship between voxels. Used to compute spatial relations between tumor enhancement patterns.
	Inf_mea_of_corr2_tumor	Tumor Enhancement Texture	Tumor enhancement features that use spatial relationship between voxels. Used to compute spatial relations between tumor enhancement patterns.
	Inv_Diff_homo_tumor	Tumor Enhancement Texture	Tumor enhancement features that use spatial relationship between voxels. Used to compute spatial relations between tumor enhancement patterns.
	Inv_Diff_normalized_tumor	Tumor Enhancement Texture	Tumor enhancement features that use spatial relationship between voxels. Used to compute spatial relations between tumor enhancement patterns.
	Inv_diff_moment_normalized_tumor	Tumor Enhancement Texture	Tumor enhancement features that use spatial relationship between voxels. Used to compute spatial relations between tumor enhancement patterns.
	globalMoransIEnhancementVarianceMap_tumor	Tumor Enhancement Spatial Heterogeneity	These are features related to spatial heterogeneity in tumor enhancement. They use spatial relationship between voxels.
	globalMoransISERMap_tumor	Tumor Enhancement Spatial Heterogeneity	These are features related to spatial heterogeneity in tumor enhancement. They use spatial relationship between voxels.
	EnhancementClusterNeighborhoodSimilarity_tumor	Tumor Enhancement Spatial Heterogeneity	These are features related to spatial heterogeneity in tumor enhancement. They use spatial relationship between voxels.
	EnhancementClusterDiscontinuity_tumor	Tumor Enhancement Spatial Heterogeneity	These are features related to spatial heterogeneity in tumor enhancement. They use spatial relationship between voxels.
	Grouping_based_variance_of_peak_enhancement_slope_3D_tissue_T1_Group_1	Fibroglandular Tissue Enhancement Variation	These features capture variation in Fibroglandular Tissue enhancement. Several of these are computed, using one Fibroglandular Tissue mask at a time. A Fibroglandular Tissue mask involves considering the Fibroglandular Tissue while removing a tumor-masking voxel.
	Grouping_based_variance_of_peak_enhancement_slope_3D_tissue_T1_Group_2	Fibroglandular Tissue Enhancement Variation	These features capture variation in Fibroglandular Tissue enhancement. Several of these are computed, using one Fibroglandular Tissue mask at a time. A Fibroglandular Tissue mask involves considering the Fibroglandular Tissue while removing a tumor-masking voxel.
	Grouping_based_variance_of_peak_enhancement_slope_3D_tissue_T1_Group_3	Fibroglandular Tissue Enhancement Variation	These features capture variation in Fibroglandular Tissue enhancement. Several of these are computed, using one Fibroglandular Tissue mask at a time. A Fibroglandular Tissue mask involves considering the Fibroglandular Tissue while removing a tumor-masking voxel.
	Grouping_based_variance_of_washin_slope_3D_tissue_T1_Group_1	Fibroglandular Tissue Enhancement Variation	These features capture variation in Fibroglandular Tissue enhancement. Several of these are computed, using one Fibroglandular Tissue mask at a time. A Fibroglandular Tissue mask involves considering the Fibroglandular Tissue while removing a tumor-masking voxel.
	Grouping_based_variance_of_washin_slope_3D_tissue_T1_Group_2	Fibroglandular Tissue Enhancement Variation	These features capture variation in Fibroglandular Tissue enhancement. Several of these are computed, using one Fibroglandular Tissue mask at a time. A Fibroglandular Tissue mask involves considering the Fibroglandular Tissue while removing a tumor-masking voxel.
	Grouping_based_variance_of_washin_slope_3D_tissue_T1_Group_3	Fibroglandular Tissue Enhancement Variation	These features capture variation in Fibroglandular Tissue enhancement. Several of these are computed, using one Fibroglandular Tissue mask at a time. A Fibroglandular Tissue mask involves considering the Fibroglandular Tissue while removing a tumor-masking voxel.
	Grouping_based_variance_of_washout_slope_3D_tissue_T1_Group_1	Fibroglandular Tissue Enhancement Variation	These features capture variation in Fibroglandular Tissue enhancement. Several of these are computed, using one Fibroglandular Tissue mask at a time. A Fibroglandular Tissue mask involves considering the Fibroglandular Tissue while removing a tumor-masking voxel.
	Grouping_based_variance_of_washout_slope_3D_tissue_T1_Group_2	Fibroglandular Tissue Enhancement Variation	These features capture variation in Fibroglandular Tissue enhancement. Several of these are computed, using one Fibroglandular Tissue mask at a time. A Fibroglandular Tissue mask involves considering the Fibroglandular Tissue while removing a tumor-masking voxel.
	Grouping_based_variance_of_peak_enhancement_slope_3D_tissue_PostCon_Group_1	Fibroglandular Tissue Enhancement Variation	These features capture variation in Fibroglandular Tissue enhancement. Several of these are computed, using one Fibroglandular Tissue mask at a time. A Fibroglandular Tissue mask involves considering the Fibroglandular Tissue while removing a tumor-masking voxel.
	Grouping_based_variance_of_peak_enhancement_slope_3D_tissue_PostCon_Group_2	Fibroglandular Tissue Enhancement Variation	These features capture variation in Fibroglandular Tissue enhancement. Several of these are computed, using one Fibroglandular Tissue mask at a time. A Fibroglandular Tissue mask involves considering the Fibroglandular Tissue while removing a tumor-masking voxel.
	Grouping_based_variance_of_peak_enhancement_slope_3D_tissue_PostCon_Group_3	Fibroglandular Tissue Enhancement Variation	These features capture variation in Fibroglandular Tissue enhancement. Several of these are computed, using one Fibroglandular Tissue mask at a time. A Fibroglandular Tissue mask involves considering the Fibroglandular Tissue while removing a tumor-masking voxel.
	Grouping_based_variance_of_washin_slope_3D_tissue_PostCon_Group_1	Fibroglandular Tissue Enhancement Variation	These features capture variation in Fibroglandular Tissue enhancement. Several of these are computed, using one Fibroglandular Tissue mask at a time. A Fibroglandular Tissue mask involves considering the Fibroglandular Tissue while removing a tumor-masking voxel.
	Grouping_based_variance_of_washin_slope_3D_tissue_PostCon_Group_2	Fibroglandular Tissue Enhancement Variation	These features capture variation in Fibroglandular Tissue enhancement. Several of these are computed, using one Fibroglandular Tissue mask at a time. A Fibroglandular Tissue mask involves considering the Fibroglandular Tissue while removing a tumor-masking voxel.
	Grouping_based_variance_of_washin_slope_3D_tissue_PostCon_Group_3	Fibroglandular Tissue Enhancement Variation	These features capture variation in Fibroglandular Tissue enhancement. Several of these are computed, using one Fibroglandular Tissue mask at a time. A Fibroglandular Tissue mask involves considering the Fibroglandular Tissue while removing a tumor-masking voxel.
	Grouping_based_variance_of_washout_slope_3D_tissue_PostCon_Group_1	Fibroglandular Tissue Enhancement Variation	These features capture variation in Fibroglandular Tissue enhancement. Several of these are computed, using one Fibroglandular Tissue mask at a time. A Fibroglandular Tissue mask involves considering the Fibroglandular Tissue while removing a tumor-masking voxel.
	Grouping_based_variance_of_washout_slope_3D_tissue_PostCon_Group_2	Fibroglandular Tissue Enhancement Variation	These features capture variation in Fibroglandular Tissue enhancement. Several of these are computed, using one Fibroglandular Tissue mask at a time. A Fibroglandular Tissue mask involves considering the Fibroglandular Tissue while removing a tumor-masking voxel.
	SER_map_std_dev_tissue_T1	Fibroglandular Tissue Enhancement Variation	These features capture variation in Fibroglandular Tissue enhancement. Several of these are computed, using one Fibroglandular Tissue mask at a time. A Fibroglandular Tissue mask involves considering the Fibroglandular Tissue while removing a tumor-masking voxel.
	SER_map_skewness_tissue_T1	Fibroglandular Tissue Enhancement Variation	These features capture variation in Fibroglandular Tissue enhancement. Several of these are computed, using one Fibroglandular Tissue mask at a time. A Fibroglandular Tissue mask involves considering the Fibroglandular Tissue while removing a tumor-masking voxel.
	SER_map_kurtosis_tissue_T1	Fibroglandular Tissue Enhancement Variation	These features capture variation in Fibroglandular Tissue enhancement. Several of these are computed, using one Fibroglandular Tissue mask at a time. A Fibroglandular Tissue mask involves considering the Fibroglandular Tissue while removing a tumor-masking voxel.
	PE_map_std_dev_tissue_T1	Fibroglandular Tissue Enhancement Variation	These features capture variation in Fibroglandular Tissue enhancement. Several of these are computed, using one Fibroglandular Tissue mask at a time. A Fibroglandular Tissue mask involves considering the Fibroglandular Tissue while removing a tumor-masking voxel.
	PE_map_skewness_tissue_T1	Fibroglandular Tissue Enhancement Variation	These features capture variation in Fibroglandular Tissue enhancement. Several of these are computed, using one Fibroglandular Tissue mask at a time. A Fibroglandular Tissue mask involves considering the Fibroglandular Tissue while removing a tumor-masking voxel.
	PE_map_kurtosis_tissue_T1	Fibroglandular Tissue Enhancement Variation	These features capture variation in Fibroglandular Tissue enhancement. Several of these are computed, using one Fibroglandular Tissue mask at a time. A Fibroglandular Tissue mask involves considering the Fibroglandular Tissue while removing a tumor-masking voxel.
	WashinRate_map_std_dev_tissue_T1	Fibroglandular Tissue Enhancement Variation	These features capture variation in Fibroglandular Tissue enhancement. Several of these are computed, using one Fibroglandular Tissue mask at a time. A Fibroglandular Tissue mask involves considering the Fibroglandular Tissue while removing a tumor-masking voxel.
	WashinRate_map_skewness_tissue_T1	Fibroglandular Tissue Enhancement Variation	These features capture variation in Fibroglandular Tissue enhancement. Several of these are computed, using one Fibroglandular Tissue mask at a time. A Fibroglandular Tissue mask involves considering the Fibroglandular Tissue while removing a tumor-masking voxel.
	WashinRate_map_kurtosis_tissue_T1	Fibroglandular Tissue Enhancement Variation	These features capture variation in Fibroglandular Tissue enhancement. Several of these are computed, using one Fibroglandular Tissue mask at a time. A Fibroglandular Tissue mask involves considering the Fibroglandular Tissue while removing a tumor-masking voxel.
	SER_map_std_dev_tissue_PostCon	Fibroglandular Tissue Enhancement Variation	These features capture variation in Fibroglandular Tissue enhancement. Several of these are computed, using one Fibroglandular Tissue mask at a time. A Fibroglandular Tissue mask involves considering the Fibroglandular Tissue while removing a tumor-masking voxel.
	SER_map_skewness_tissue_PostCon	Fibroglandular Tissue Enhancement Variation	These features capture variation in Fibroglandular Tissue enhancement. Several of these are computed, using one Fibroglandular Tissue mask at a time. A Fibroglandular Tissue mask involves considering the Fibroglandular Tissue while removing a tumor-masking voxel.
	SER_map_kurtosis_tissue_PostCon	Fibroglandular Tissue Enhancement Variation	These features capture variation in Fibroglandular Tissue enhancement. Several of these are computed, using one Fibroglandular Tissue mask at a time. A Fibroglandular Tissue mask involves considering the Fibroglandular Tissue while removing a tumor-masking voxel.
	PE_map_std_dev_tissue_PostCon	Fibroglandular Tissue Enhancement Variation	These features capture variation in Fibroglandular Tissue enhancement. Several of these are computed, using one Fibroglandular Tissue mask at a time. A Fibroglandular Tissue mask involves considering the Fibroglandular Tissue while removing a tumor-masking voxel.
	PE_map_skewness_tissue_PostCon	Fibroglandular Tissue Enhancement Variation	These features capture variation in Fibroglandular Tissue enhancement. Several of these are computed, using one Fibroglandular Tissue mask at a time. A Fibroglandular Tissue mask involves considering the Fibroglandular Tissue while removing a tumor-masking voxel.
	PE_map_kurtosis_tissue_PostCon	Fibroglandular Tissue Enhancement Variation	These features capture variation in Fibroglandular Tissue enhancement. Several of these are computed, using one Fibroglandular Tissue mask at a time. A Fibroglandular Tissue mask involves considering the Fibroglandular Tissue while removing a tumor-masking voxel.
	WashinRate_map_std_dev_tissue_PostCon	Fibroglandular Tissue Enhancement Variation	These features capture variation in Fibroglandular Tissue enhancement. Several of these are computed, using one Fibroglandular Tissue mask at a time. A Fibroglandular Tissue mask involves considering the Fibroglandular Tissue while removing a tumor-masking voxel.
	WashinRate_map_skewness_tissue_PostCon	Fibroglandular Tissue Enhancement Variation	These features capture variation in Fibroglandular Tissue enhancement. Several of these are computed, using one Fibroglandular Tissue mask at a time. A Fibroglandular Tissue mask involves considering the Fibroglandular Tissue while removing a tumor-masking voxel.
	WashinRate_map_kurtosis_tissue_PostCon	Fibroglandular Tissue Enhancement Variation	These features capture variation in Fibroglandular Tissue enhancement. Several of these are computed, using one Fibroglandular Tissue mask at a time. A Fibroglandular Tissue mask involves considering the Fibroglandular Tissue while removing a tumor-masking voxel.
	Maximum_variance_of_enhancement_tumor	Tumor Enhancement Variation	These features capture variation in tumor enhancement. They do not use spatial relationships between tumor voxels.
	Peak_location_of_enhancement_variance_dynamics_tumor	Tumor Enhancement Variation	These features capture variation in tumor enhancement. They do not use spatial relationships between tumor voxels.
	Enhancement_variance_increasing_rate_tumor	Tumor Enhancement Variation	These features capture variation in tumor enhancement. They do not use spatial relationships between tumor voxels.
	Enhancement_variance_decreasing_rate_tumor	Tumor Enhancement Variation	These features capture variation in tumor enhancement. They do not use spatial relationships between tumor voxels.
	Grouping_based_variance_of_peak_enhancement_slope_3D_tumor_Group_1	Tumor Enhancement Variation	These features capture variation in tumor enhancement. They do not use spatial relationships between tumor voxels.
	Grouping_based_variance_of_peak_enhancement_slope_3D_tumor_Group_2	Tumor Enhancement Variation	These features capture variation in tumor enhancement. They do not use spatial relationships between tumor voxels.
	Grouping_based_variance_of_peak_enhancement_slope_3D_tumor_Group_3	Tumor Enhancement Variation	These features capture variation in tumor enhancement. They do not use spatial relationships between tumor voxels.
	Grouping_based_variance_of_washin_slope_3D_tumor_Group_1	Tumor Enhancement Variation	These features capture variation in tumor enhancement. They do not use spatial relationships between tumor voxels.
	Grouping_based_variance_of_washin_slope_3D_tumor_Group_2	Tumor Enhancement Variation	These features capture variation in tumor enhancement. They do not use spatial relationships between tumor voxels.
	Grouping_based_variance_of_washin_slope_3D_tumor_Group_3	Tumor Enhancement Variation	These features capture variation in tumor enhancement. They do not use spatial relationships between tumor voxels.
	Grouping_based_variance_of_washout_slope_3D_tumor_Group_1	Tumor Enhancement Variation	These features capture variation in tumor enhancement. They do not use spatial relationships between tumor voxels.
	Grouping_based_variance_of_washout_slope_3D_tumor_Group_2	Tumor Enhancement Variation	These features capture variation in tumor enhancement. They do not use spatial relationships between tumor voxels.
	Grouping_based_variance_of_peak_enhancement_slope_2D_tumorSlice_Group_1	Tumor Enhancement Variation	These features capture variation in tumor enhancement. They do not use spatial relationships between tumor voxels.
	Grouping_based_variance_of_peak_enhancement_slope_2D_tumorSlice_Group_2	Tumor Enhancement Variation	These features capture variation in tumor enhancement. They do not use spatial relationships between tumor voxels.
	Grouping_based_variance_of_peak_enhancement_slope_2D_tumorSlice_Group_3	Tumor Enhancement Variation	These features capture variation in tumor enhancement. They do not use spatial relationships between tumor voxels.
	Grouping_based_variance_of_washin_slope_2D_tumorSlice_Group_1	Tumor Enhancement Variation	These features capture variation in tumor enhancement. They do not use spatial relationships between tumor voxels.
	Grouping_based_variance_of_washin_slope_2D_tumorSlice_Group_2	Tumor Enhancement Variation	These features capture variation in tumor enhancement. They do not use spatial relationships between tumor voxels.
	Grouping_based_variance_of_washin_slope_2D_tumorSlice_Group_3	Tumor Enhancement Variation	These features capture variation in tumor enhancement. They do not use spatial relationships between tumor voxels.
	Grouping_based_variance_of_washout_slope_2D_tumorSlice_Group_1	Tumor Enhancement Variation	These features capture variation in tumor enhancement. They do not use spatial relationships between tumor voxels.
	Grouping_based_variance_of_washout_slope_2D_tumorSlice_Group_2	Tumor Enhancement Variation	These features capture variation in tumor enhancement. They do not use spatial relationships between tumor voxels.
	Variance_of_Uptake_tumor	Tumor Enhancement Variation	These features capture variation in tumor enhancement. They do not use spatial relationships between tumor voxels.
	Change_in_variance_of_Uptake_tumor	Tumor Enhancement Variation	These features capture variation in tumor enhancement. They do not use spatial relationships between tumor voxels.
	SER_map_std_dev_tumor	Tumor Enhancement Variation	These features capture variation in tumor enhancement. They do not use spatial relationships between tumor voxels.
	SER_map_skewness_tumor	Tumor Enhancement Variation	These features capture variation in tumor enhancement. They do not use spatial relationships between tumor voxels.
	SER_map_kurtosis_tumor	Tumor Enhancement Variation	These features capture variation in tumor enhancement. They do not use spatial relationships between tumor voxels.
	PE_map_std_dev_tumor	Tumor Enhancement Variation	These features capture variation in tumor enhancement. They do not use spatial relationships between tumor voxels.
	PE_map_skewness_tumor	Tumor Enhancement Variation	These features capture variation in tumor enhancement. They do not use spatial relationships between tumor voxels.
	PE_map_kurtosis_tumor	Tumor Enhancement Variation	These features capture variation in tumor enhancement. They do not use spatial relationships between tumor voxels.
	WashinRate_map_std_dev_tumor	Tumor Enhancement Variation	These features capture variation in tumor enhancement. They do not use spatial relationships between tumor voxels.
	WashinRate_map_skewness_tumor	Tumor Enhancement Variation	These features capture variation in tumor enhancement. They do not use spatial relationships between tumor voxels.
	WashinRate_map_kurtosis_tumor	Tumor Enhancement Variation	These features capture variation in tumor enhancement. They do not use spatial relationships between tumor voxels.
	Max_Enhancement_from_char_curve_tumor	Tumor Enhancement Variation	These features capture variation in tumor enhancement. They do not use spatial relationships between tumor voxels.
	Time_to_Peak_from_char_curve_tumor	Tumor Enhancement Variation	These features capture variation in tumor enhancement. They do not use spatial relationships between tumor voxels.
	Uptake_rate_from_char_curve_tumor	Tumor Enhancement Variation	These features capture variation in tumor enhancement. They do not use spatial relationships between tumor voxels.
	Washout_rate_from_char_curve_tumor	Tumor Enhancement Variation	These features capture variation in tumor enhancement. They do not use spatial relationships between tumor voxels.
