# Supplementary material for: Radiomics Combined with Transcriptomics Improves Prediction of Breast Cancer Recurrence, Molecular Subtype and Grade
Source: Cancers (Basel). 2025 Sep 5;17(17):2912. doi: 10.3390/cancers17172912 (PMC12427701; doi:10.3390/cancers17172912)
Supplement: Supplementary file 1 [file cancers-17-02912-s001.zip › Table_S3.xlsx]

## Sheet: Sheet1
	Grade 1	Grade 2	Grade 3
W50	30	42	193
BAA50	2	12	63
