# Supplementary material for: Radiomics Combined with Transcriptomics Improves Prediction of Breast Cancer Recurrence, Molecular Subtype and Grade
Source: Cancers (Basel). 2025 Sep 5;17(17):2912. doi: 10.3390/cancers17172912 (PMC12427701; doi:10.3390/cancers17172912)
Supplement: Supplementary file 1 [file cancers-17-02912-s001.zip › Table_S4.xlsx]

## Sheet: Sheet1
			IMAGING DATA ONLY		GENE EXPRESSION DATA ONLY		IMAGING PLUS GENE EXPRESSION DATA
			$Unbalanced Class Size	^Balanced Class Size (After Applying SMOTE)	&Unbalanced Class Size	##Balanced Class Size (After Applying SMOTE)	&Unbalanced Class Size	##Balanced Class Size (After Applying SMOTE)
	CLASSIFIER (using 10-fold Cross-validation)	MOLECULAR SUBTYPE (CLASS)
			True Positive Rate	True Positive Rate	True Positive Rate	True Positive Rate	True Positive Rate	True Positive Rate
	J48
			[Overall Accuracy: 49.9%]	[Overall Accuracy: 77.9%]	[Overall Accuracy: 51.4%]	[Overall Accuracy: 83.3%]	[Overall Accuracy: 50%]	[Overall Accuracy: 85.8%]
		0	0.664	0.58	0.579	0.526	0.684	0.605
		1	0.222	0.897	0.273	0.864	0.182	0.909
		2	0.1	0.87	0	1	0	1
		3	0.2	0.769	0.65	0.925	0.45	0.9
			[Overall Accuracy: 61.1%]	[Overall Accuracy: 90.45%]	[Overall Accuracy: 66.2%]	[Overall Accuracy: 90.1%]	[Overall Accuracy: 60.8 %]	[Overall Accuracy: 92.6%]
	SMO	0	0.845	0.668	0.816	0.658	0.816	0.763
		1	0.139	1	0	0.955	0.182	1
		2	0.05	1	0	1	0	1
		3	0.231	0.942	0.9	0.975	0.6	0.925
			[Overall Accuracy: 56.2%]	[Overall Accuracy: 52.2%]	[Overall Accuracy: 56.8%]	[Overall Accuracy: 90.1%]	[Overall Accuracy: 63.5%]	[Overall Accuracy: 92.6%]
	Multi-Layer Perceptron	0	0.805	0.438	0.684	0.658	0.842	0.763
		1	0.056	0.5	0.091	0.955	0	1
		2	0	0.535	0	1	0	1
		3	0.169	0.608	0.75	0.975	0.75	0.925
	Class definition: 0 --> luminal-like ; 1 --> ER/PR pos, HER2 pos; 2--> HER2 ; 3 --> Triple Negative
	$Class size: 0--> n= 226; 1--> n= 36; 2--> n=20; 3--> n=35
	^Class size: 0--> n= 226; 1--> n=262; 2--> n=200; 3--> n=260
	&Class size: 0--> n= 38; 1--> n= 11; 2--> n=5; 3--> n=20
	##Class size: 0--> n= 38; 1--> n=44; 2--> n=40; 3--> n=40
