# Supplementary material for: Radiomics Combined with Transcriptomics Improves Prediction of Breast Cancer Recurrence, Molecular Subtype and Grade
Source: Cancers (Basel). 2025 Sep 5;17(17):2912. doi: 10.3390/cancers17172912 (PMC12427701; doi:10.3390/cancers17172912)
Supplement: Supplementary file 1 [file cancers-17-02912-s001.zip › Table_S5.xlsx]

## Sheet: Sheet1
				#ALL PATIENTS		$WHITE PATIENTS		^BLACK PATIENTS
			CLASSIFIER	Random Forest	AdaBoostM1 (using Random Forrest)	Random Forest	AdaBoostM1 (using Random Forrest)	Random Forest	AdaBoostM1 (using Random Forrest)
		ATTRIBUTE CATEGORY	RECURRENCE EVENTS	True Positive Rate	True Positive Rate	True Positive Rate	True Positive Rate	True Positive Rate	True Positive Rate
		Breast and &FGT Volume Features (n=5)		[Overall Accuracy: 72.8%]	[Overall Accuracy: 75.5%]	[Overall Accuracy: 75.7%]	[Overall Accuracy: 75.1%]	[Overall Accuracy: 82.1%]	[Overall Accuracy: 79.3%]
			no	0.73	0.745	0.746	0.742	0.8	0.757
			yes	0.727	0.765	0.769	0.76	0.843	0.829
		Combining Tumor and FGT Enhancement (n=18)		[Overall Accuracy: 86.7%]	[Overall Accuracy: 85.7%]	[Overall Accuracy: 89.1%]	[Overall Accuracy: 89.4%]	[Overall Accuracy: 89.3%]	[Overall Accuracy: 89.3%]
			no	0.852	0.833	0.859	0.851	0.871	0.871
			yes	0.881	0.881	0.926	0.938	0.914	0.914
		FGT Enhancement (n=82)		[Overall Accuracy: 90%]	[Overall Accuracy: 90.3%]	[Overall Accuracy: 88.1%]	[Overall Accuracy: 87.6%]	[Overall Accuracy: 95%]	[Overall Accuracy: 95%]
			no	0.89	0.896	0.851	0.855	0.929	0.943
			yes	0.909	0.909	0.913	0.897	0.971	0.957
		FGT Enhancement Texture (n=176)		[Overall Accuracy: 92.6%]	[Overall Accuracy: 92.2%]	[Overall Accuracy: 92.7%]	[Overall Accuracy: 92.9%]	[Overall Accuracy: 96.4%]	[Overall Accuracy: 96.4%]
			no	0.903	0.893	0.895	0.895	0.957	0.943
			yes	0.95	0.95	0.959	0.963	0.971	0.986
		FGT Enhancement Variation (n=34)		[Overall Accuracy: 89.8%]	[Overall Accuracy: 88.7%]	[Overall Accuracy: 90.2%]	[Overall Accuracy: 88.8%]	[Overall Accuracy: 94.3%]	[Overall Accuracy: 93.6%]
			no	0.887	0.89	0.899	0.859	0.914	0.9
			yes	0.909	0.884	0.905	0.917	0.971	0.971
		Tumor Enhancement (n=30)		[Overall Accuracy: 88.2%]	[Overall Accuracy: 88.4%]	[Overall Accuracy: 90%]	[Overall Accuracy: 90.6%]	[Overall Accuracy: 92.1%]	[Overall Accuracy: 95%]
			no	0.836	0.846	0.843	0.863	0.857	0.914
			yes	0.928	0.922	0.959	0.95	0.986	0.986
		Tumor Enhancement Spatial Heterogeneity (n=4)		[Overall Accuracy: 86.3%]	[Overall Accuracy: 87%]	[Overall Accuracy: 85.3%]	[Overall Accuracy: 85.7%]	[Overall Accuracy: 70.7%]	[Overall Accuracy: 69.3%]
			no	0.827	0.84	0.843	0.863	0.586	0.6
			yes	0.9	0.9	0.864	0.851	0.829	0.786
		Tumor Enhancement Texture (n=135)		[Overall Accuracy: 92.8%]	[Overall Accuracy: 93.7%]	[Overall Accuracy: 93.1%]	[Overall Accuracy: 92.2%]	[Overall Accuracy: 95.7%]	[Overall Accuracy: 93.6%]
			no	0.89	0.903	0.911	0.895	0.943	0.886
			yes	0.966	0.972	0.95	0.95	0.971	0.986
		Tumor Enhancement Variation (n=35)		[Overall Accuracy: 94.2 %]	[Overall Accuracy: 95.1 %]	[Overall Accuracy: 95.7%]	[Overall Accuracy: 95.7%]	[Overall Accuracy: 95.7%]	[Overall Accuracy: 93.6%]
			no	0.915	0.934	0.931	0.927	0.943	0.957
			yes	0.969	0.969	0.983	0.988	0.971	0.914
		Tumor Size and Morphology (n=10)		[Overall Accuracy: 86.5%]	[Overall Accuracy: 87%]	[Overall Accuracy: 87.8%]	[Overall Accuracy: 88%]	[Overall Accuracy: 82.9%]	[Overall Accuracy: 84.3%]
			no	0.805	0.821	0.855	0.859	0.814	0.843
			yes	0.925	0.918	0.901	0.901	0.843	0.843
		#Ten-fold cross-validation; originally no (n=318) and yes (n=29); balanced via synthetic instances generated using SMOTE to no (n=318), yes (n=319)
		$Ten-fold-cross-validation; originally no (n=248) and yes (n=22); balanced via synthetic instances generated using SMOTE to no (n=248), yes (n=242)
		^Ten-fold cross-validation; originally no (n=70) and yes (n=7); balanced via synthetic instances generated using SMOTE to no (n=70), yes (n=70)
		&FGT-> Fibroglandular tissue
