# Supplementary material for: Radiomics Combined with Transcriptomics Improves Prediction of Breast Cancer Recurrence, Molecular Subtype and Grade
Source: Cancers (Basel). 2025 Sep 5;17(17):2912. doi: 10.3390/cancers17172912 (PMC12427701; doi:10.3390/cancers17172912)
Supplement: Supplementary file 1 [file cancers-17-02912-s001.zip › Table_S6.xlsx]

## Sheet: Sheet1
				IMAGING DATA ONLY		IMAGING & SOME CLINICAL DATA
				&Unbalanced Class Size	##Balanced Class Size (After Applying SMOTE)	&&Unbalanced Class Size	####Balanced Class Size (After Applying SMOTE)
		CLASSIFIER (using 10-fold Cross-validation)	NOTTINGHAM GRADE (CLASS)	True Positive Rate	True Positive Rate	True Positive Rate	True Positive Rate
		J48		[Overall Accuracy: 52.7%]	[Overall Accuracy: 73.2%]	[Overall Accuracy: 94.3%]	[Overall Accuracy: 96.4%]
			1	0.25	0.781	0.875	0.963
			2	0.643	0.643	0.962	0.975
			3	0.415	0.764	0.938	0.954
		RandomForest		[Overall Accuracy: 63%%]	[Overall Accuracy: 85.5%]	[Overall Accuracy: 64.5%]	[Overall Accuracy: 85.9%]
			1	0	0.988	0.025	0.963
			2	0.962	0.643	0.943	0.79
			3	0.215	0.918	0.308	0.815
		AdaboostM1		[Overall Accuracy: 62.2%]	[Overall Accuracy: 85.4%]	[Overall Accuracy: 65.6%]	[Overall Accuracy: 87.9%]
		(RandomForest)	1	0	0.988	0.025	0.969
			2	0.943	0.611	0.975	0.815
			3	0.231	0.938	0.277	0.846
		&Class size: 1--> n= 40; 2--> n=157; 3--> n=65
		##Class size: 1--> n=160; 2--> n=157; 3--> n=195
		&&Class size: 1--> n= 40; 2--> n=157; 3--> n=65
		####Class size: 1--> n=160; 2--> n=157; 3--> n=130
